# Supplementary material for: Integrative mapping of preexisting influenza immune landscapes predicts vaccine response
Source: J Clin Invest. 2025 Jul 15;135(18):e189300. doi: 10.1172/JCI189300 (PMC12490229; doi:10.1172/JCI189300)
Supplement: Supplemental table 1 [file jci-135-189300-s325.xls]

Supplementary Table 1. Performance overview of predictive models.,,,,,,,,,,,,,,,,,,,,,,,
"This table presents a comprehensive list of models along with their performance metrics, including accuracy, balanced accuracy, and key indicators such as f1 and kappa. model-specific references and tags are also included to provide context for each predictive approach.",,,,,,,,,,,,,,,,,,,,,,,
modelName,Accuracy,Accuracy Lower,Accuracy Null,Accuracy P-Value,AccuracyUpper,Balanced Accuracy,DetectionPrevalence,Detection Rate,F1,Kappa,Mcnemar P-Value,Neg Pred Value,Pos Pred Value,prAUC,Precision,Predict AUC,Prevalence,Recall,Sensitivity,Specificity,label,citations,tags
gcvEarth,0.6383,0.4852,0.3617,0.0001,0.7733,0.8019,0.3617,0.234,0.7097,0.4594,0.1718,0.9,0.6471,0.7412,0.6471,0.8182,0.3617,0.7857,0.7857,0.8333,Multivariate Adaptive Regression Splines,,"Multivariate Adaptive Regression Splines, Implicit Feature Selection, Accepts Case Weights"
gbm,0.5957,0.4427,0.3617,0.0009,0.7363,0.7167,0.383,0.234,0.6286,0.3929,0.8335,0.8065,0.6923,0.6902,0.6923,0.8004,0.3617,0.6471,0.6471,0.871,Stochastic Gradient Boosting,"Hadley Wickham (2011). The Split-Apply-Combine Strategy for Data Analysis. Journal of Statistical Software, 40(1), 1-29. URL https://www.jstatsoft.org/v40/i01/.","Tree-Based Model, Boosting, Ensemble Model, Implicit Feature Selection, Accepts Case Weights"
cforest,0.617,0.4638,0.3617,0.0003,0.7549,0.7451,0.5106,0.2979,0.6829,0.4202,0.1328,0.8696,0.8,0.7446,0.8,0.7742,0.3617,0.8235,0.8235,0.9355,Conditional Inference Random Forest,,"Random Forest, Ensemble Model, Bagging, Implicit Feature Selection, Accepts Case Weights"
evtree,0.5319,0.3808,0.3617,0.0126,0.6789,0.7413,0.4468,0.234,0.6286,0.3056,0.1116,0.8846,0.7,0.5873,0.7,0.7738,0.3617,0.7857,0.7857,0.9,Tree Models from Genetic Algorithms,"Thomas Grubinger, Achim Zeileis, Karl-Peter Pfeiffer (2014). evtree: Evolutionary Learning of Globally Optimal Classification and Regression Trees in R. Journal of Statistical Software, 61(1), 1-29. URL http://www.jstatsoft.org/v61/i01/.","Tree-Based Model, Implicit Feature Selection, Accepts Case Weights"
qda,0.4468,0.3017,0.3617,0.1443,0.5988,0.6673,0.4255,0.2128,0.5714,0.159,0.4048,0.7857,0.5263,0.624,0.5263,0.7661,0.3617,0.625,0.625,0.8182,Quadratic Discriminant Analysis,"Venables, W. N. & Ripley, B. D. (2002) Modern Applied Statistics with S. Fourth Edition. Springer, New York. ISBN 0-387-95457-0","Discriminant Analysis, Polynomial Model"
rpart1SE,0.5532,0.4012,0.3617,0.0057,0.6983,0.7511,0.4043,0.2128,0.6452,0.3295,0.4813,0.8667,0.5882,0.5342,0.5882,0.7576,0.3617,0.7143,0.7143,0.8387,CART,,"Tree-Based Model, Implicit Feature Selection, Handle Missing Predictor Data, Accepts Case Weights"
RRFglobal,0.5957,0.4427,0.3617,0.0009,0.7363,0.7511,0.3617,0.2128,0.6452,0.395,0.5125,0.8667,0.6,0.6553,0.6,0.7471,0.3617,0.7143,0.7143,0.8065,Regularized Random Forest,H. Deng(2013). Guided Random Forest in the RRF Package. arXiv:1306.0237.,"Random Forest, Ensemble Model, Bagging, Implicit Feature Selection, Regularization"
sparseLDA,0.4894,0.3408,0.3617,0.0494,0.6394,0.6694,0.4043,0.1702,0.5517,0.2378,0.4072,0.7857,0.6154,0.7034,0.6154,0.747,0.3617,0.5714,0.5714,0.8387,Sparse Linear Discriminant Analysis,,"Discriminant Analysis, L1 Regularization, Implicit Feature Selection, Linear Classifier"
LogitBoost,0.4681,0.3211,0.3617,0.0874,0.6192,0.6699,0.4043,0.1915,0.5455,0.2088,0.3523,0.8214,0.5,0.6523,0.5,0.7446,0.3617,0.6429,0.6429,0.8,Boosted Logistic Regression,,"Ensemble Model, Boosting, Implicit Feature Selection, Tree-Based Model, Logistic Regression"
treebag,0.4894,0.3408,0.3617,0.0494,0.6394,0.648,0.383,0.1915,0.5455,0.2363,0.7667,0.7931,0.5625,0.5384,0.5625,0.7424,0.3617,0.5714,0.5714,0.7742,Bagged CART,"Hadley Wickham (2011). The Split-Apply-Combine Strategy for Data Analysis. Journal of Statistical Software, 40(1), 1-29. URL https://www.jstatsoft.org/v40/i01/.","Tree-Based Model, Ensemble Model, Bagging, Accepts Case Weights"
pda2,0.4681,0.3211,0.3617,0.0874,0.6192,0.622,0.7021,0.2979,0.56,0.176,0.0011,0.7857,1,0.6844,1,0.7379,0.3617,0.8235,0.8235,1,Penalized Discriminant Analysis,,"Discriminant Analysis, Polynomial Model, Accepts Case Weights"
rf,0.5957,0.4427,0.3617,0.0009,0.7363,0.7511,0.3617,0.2128,0.6452,0.3942,0.6149,0.8667,0.6154,0.6313,0.6154,0.7333,0.3617,0.7143,0.7143,0.8387,Random Forest,,"Random Forest, Ensemble Model, Bagging, Implicit Feature Selection"
simpls,0.4894,0.3408,0.3617,0.0494,0.6394,0.6532,0.4255,0.1915,0.5333,0.229,0.3193,0.7647,0.5714,0.6813,0.5714,0.7319,0.3617,0.5294,0.5294,0.8065,Partial Least Squares,,"Partial Least Squares, Feature Extraction, Linear Classifier, Linear Regression"
widekernelpls,0.4894,0.3408,0.3617,0.0494,0.6394,0.6532,0.4255,0.1915,0.5333,0.229,0.3193,0.7647,0.5714,0.6814,0.5714,0.7319,0.3617,0.5294,0.5294,0.8065,Partial Least Squares,,"Partial Least Squares, Feature Extraction, Linear Classifier, Linear Regression"
pls,0.4894,0.3408,0.3617,0.0494,0.6394,0.6532,0.4255,0.1915,0.5333,0.229,0.3193,0.7647,0.5714,0.6814,0.5714,0.7319,0.3617,0.5294,0.5294,0.8065,Partial Least Squares,,"Partial Least Squares, Feature Extraction, Linear Classifier, Linear Regression"
kernelpls,0.4894,0.3408,0.3617,0.0494,0.6394,0.6532,0.4255,0.1915,0.5333,0.229,0.3193,0.7647,0.5714,0.6814,0.5714,0.7319,0.3617,0.5294,0.5294,0.8065,Partial Least Squares,,"Partial Least Squares, Feature Extraction, Kernel Method, Linear Classifier, Linear Regression"
earth,0.4894,0.3408,0.3617,0.0494,0.6394,0.711,0.5106,0.2553,0.5946,0.2373,0.0009,0.875,0.5,0.479,0.5,0.724,0.3617,0.7857,0.7857,1,Multivariate Adaptive Regression Spline,,"Multivariate Adaptive Regression Splines, Implicit Feature Selection, Accepts Case Weights"
fda,0.4894,0.3408,0.3617,0.0494,0.6394,0.711,0.5106,0.2553,0.5946,0.2373,0.0009,0.875,0.5,0.479,0.5,0.724,0.3617,0.7857,0.7857,1,Flexible Discriminant Analysis,,"Multivariate Adaptive Regression Splines, Implicit Feature Selection, Accepts Case Weights"
C5.0Rules,0.4043,0.2637,0.3617,0.3206,0.5573,0.6396,0.4468,0.1915,0.5143,0.115,0.3778,0.8077,0.4286,0.4655,0.4286,0.7208,0.3617,0.6429,0.6429,0.7667,Single C5.0 Ruleset,,"Rule-Based Model, Implicit Feature Selection, Handle Missing Predictor Data, Accepts Case Weights"
sda,0.4681,0.3211,0.3617,0.0874,0.6192,0.6532,0.4043,0.1702,0.5333,0.1985,0.4353,0.7576,0.5714,0.6452,0.5714,0.7097,0.3617,0.5,0.5,0.8065,Shrinkage Discriminant Analysis,,"Discriminant Analysis, Regularization, Linear Classifier"
pam,0.4894,0.3408,0.3617,0.0494,0.6394,0.649,0.5745,0.2766,0.5909,0.2188,0.0919,0.8,0.5385,0.523,0.5385,0.7077,0.3617,0.7647,0.7647,0.8788,Nearest Shrunken Centroids,,"Prototype Models, Implicit Feature Selection, Linear Classifier"
rpart,0.4894,0.3408,0.3617,0.0494,0.6394,0.7056,0.5745,0.2766,0.5909,0.2327,0.0011,0.8519,0.5,0.4648,0.5,0.7056,0.3617,0.7647,0.7647,1,CART,,"Tree-Based Model, Implicit Feature Selection, Handle Missing Predictor Data, Accepts Case Weights"
rpart2,0.4894,0.3408,0.3617,0.0494,0.6394,0.7056,0.5745,0.2766,0.5909,0.2327,0.0011,0.8519,0.5,0.4648,0.5,0.7056,0.3617,0.7647,0.7647,1,CART,,"Tree-Based Model, Implicit Feature Selection, Handle Missing Predictor Data, Accepts Case Weights"
avNNet,0.4468,0.3017,0.3617,0.1443,0.5988,0.622,0.4468,0.1915,0.4828,0.1642,0.7793,0.7353,0.5385,0.6409,0.5385,0.7056,0.3617,0.5294,0.5294,0.8065,Model Averaged Neural Network,"Venables, W. N. & Ripley, B. D. (2002) Modern Applied Statistics with S. Fourth Edition. Springer, New York. ISBN 0-387-95457-0","Neural Network, Ensemble Model, Bagging, L2 Regularization, Accepts Case Weights"
C5.0,0.5319,0.3808,0.3617,0.0126,0.6789,0.7208,0.4043,0.2128,0.6061,0.3023,0.2828,0.8571,0.5385,0.504,0.5385,0.7045,0.3617,0.7143,0.7143,0.8,C5.0,"Hadley Wickham (2011). The Split-Apply-Combine Strategy for Data Analysis. Journal of Statistical Software, 40(1), 1-29. URL https://www.jstatsoft.org/v40/i01/.","Tree-Based Model, Rule-Based Model, Implicit Feature Selection, Boosting, Ensemble Model, Handle Missing Predictor Data, Accepts Case Weights"
ctree,0.4681,0.3211,0.3617,0.0874,0.6192,0.62,0.4043,0.1915,0.5143,0.2012,0.2865,0.7576,0.5,0.6182,0.5,0.7016,0.3617,0.5625,0.5625,0.7667,Conditional Inference Tree,,"Tree-Based Model, Implicit Feature Selection, Accepts Case Weights"
rlda,0.4681,0.3211,0.3617,0.0874,0.6192,0.6371,0.383,0.1702,0.5161,0.2055,0.7583,0.7931,0.5333,0.646,0.5333,0.6935,0.3617,0.5714,0.5714,0.7742,Regularized Linear Discriminant Analysis,,"Discriminant Analysis, Polynomial Model, Regularization, Linear Classifier"
svmLinear2,0.4894,0.3408,0.3617,0.0494,0.6394,0.6865,0.8085,0.3404,0.5818,0.2051,0.0001,0.8889,0.7778,0.6636,0.7778,0.6915,0.3617,0.9412,0.9412,1,Support Vector Machines with Linear Kernel,,"Kernel Method, Support Vector Machines, Linear Regression, Linear Classifier, Robust Methods"
hdda,0.4468,0.3017,0.3617,0.1443,0.5988,0.6361,0.383,0.1915,0.5294,0.1687,0.9402,0.7586,0.5,0.6357,0.5,0.6875,0.3617,0.5625,0.5625,0.7576,High Dimensional Discriminant Analysis,"Laurent Berg�, Charles Bouveyron, St�phane Girard (2012). HDclassif: An R Package for Model-Based Clustering and Discriminant Analysis of High-Dimensional Data. Journal of Statistical Software, 46(6), 1-29. https://www.jstatsoft.org/article/view/v046i06","Discriminant Analysis, Linear Classifier"
dnn,0.3617,0.2267,0.3617,0.5547,0.5148,0.5,1,0.3617,0.5312,0,0,0.7021,0.3617,0.4919,0.3617,0.684,0.3617,1,1,1,Stacked AutoEncoder Deep Neural Network,,Neural Network
dda,0.4255,0.2826,0.3617,0.2223,0.5782,0.5912,0.766,0.3191,0.566,0.1107,0.001,0.8182,0.5,0.466,0.5,0.6815,0.3617,0.8824,0.8824,0.9394,Diagonal Discriminant Analysis,,"Discriminant Analysis, Linear Classifier, Polynomial Model, Regularization"
regLogistic,0.4255,0.2826,0.3617,0.2223,0.5782,0.6361,0.4043,0.1915,0.5294,0.1296,0.7749,0.7586,0.5,0.6046,0.5,0.6794,0.3617,0.5625,0.5625,0.8182,Regularized Logistic Regression,"Thibault Helleputte, Pierre Gramme, J�r�me Paul (2024). 
		LiblineaR: Linear Predictive Models Based On The Liblinear C/C++ Library.R package version 2.10-24.","Linear Classifier, Robust Methods, L1 Regularization, L2 Regularization"
C5.0Tree,0.3617,0.2267,0.3617,0.5547,0.5148,0.5779,0.3617,0.1277,0.4138,0.0408,0.876,0.75,0.4,0.4195,0.4,0.6775,0.3617,0.4286,0.4286,0.7273,Single C5.0 Tree,,"Tree-Based Model, Implicit Feature Selection, Handle Missing Predictor Data, Accepts Case Weights"
lda2,0.4681,0.3211,0.3617,0.0874,0.6192,0.6845,0.3617,0.1915,0.5806,0.2007,0.9776,0.7812,0.6,0.6059,0.6,0.6734,0.3617,0.5625,0.5625,0.8065,Linear Discriminant Analysis,"Venables, W. N. & Ripley, B. D. (2002) Modern Applied Statistics with S. Fourth Edition. Springer, New York. ISBN 0-387-95457-0","Discriminant Analysis, Linear Classifier"
lda,0.4681,0.3211,0.3617,0.0874,0.6192,0.6845,0.3617,0.1915,0.5806,0.2007,0.9776,0.7812,0.6,0.6059,0.6,0.6734,0.3617,0.5625,0.5625,0.8065,Linear Discriminant Analysis,"Venables, W. N. & Ripley, B. D. (2002) Modern Applied Statistics with S. Fourth Edition. Springer, New York. ISBN 0-387-95457-0","Discriminant Analysis, Linear Classifier"
pda,0.4681,0.3211,0.3617,0.0874,0.6192,0.6845,0.3617,0.1915,0.5806,0.2007,0.9776,0.7812,0.6,0.6059,0.6,0.6734,0.3617,0.5625,0.5625,0.8065,Penalized Discriminant Analysis,,"Discriminant Analysis, Polynomial Model, Accepts Case Weights"
pcaNNet,0.4681,0.3211,0.3617,0.0874,0.6192,0.6147,0.383,0.1915,0.5143,0.2001,0.8939,0.75,0.5,0.6199,0.5,0.6694,0.3617,0.5294,0.5294,0.7742,Neural Networks with Feature Extraction,"Venables, W. N. & Ripley, B. D. (2002) Modern Applied Statistics with S. Fourth Edition. Springer, New York. ISBN 0-387-95457-0","Neural Network, Feature Extraction, L2 Regularization, Accepts Case Weights"
polr,0.383,0.2451,0.3617,0.4344,0.5362,0.6381,0.4043,0.1489,0.5,0.0728,0.6834,0.7429,0.5833,0.5408,0.5833,0.6673,0.3617,0.4375,0.4375,0.8387,Ordered Logistic or Probit Regression,"Venables, W. N. & Ripley, B. D. (2002) Modern Applied Statistics with S. Fourth Edition. Springer, New York. ISBN 0-387-95457-0","Logistic Regression, Linear Classifier, Accepts Case Weights, Ordinal Outcomes"
svmRadialCost,0.4468,0.3017,0.3617,0.1443,0.5988,0.6078,0.7447,0.3191,0.5769,0.1406,0.0002,0.8333,0.5,0.5666,0.5,0.6653,0.3617,0.8824,0.8824,1,Support Vector Machines with Radial Basis Function Kernel,,"Kernel Method, Support Vector Machines, Radial Basis Function"
svmRadial,0.2979,0.1734,0.3617,0.8565,0.4489,0.4902,0.6596,0.234,0.4583,-0.0816,0.0271,0.6744,0.3548,0.3731,0.3548,0.6593,0.3617,0.6471,0.6471,0.8788,Support Vector Machines with Radial Basis Function Kernel,,"Kernel Method, Support Vector Machines, Radial Basis Function, Robust Methods"
mda,0.3617,0.2267,0.3617,0.5547,0.5148,0.5746,0.4468,0.1702,0.4211,0.0356,0.7283,0.7059,0.4615,0.6214,0.4615,0.6452,0.3617,0.4706,0.4706,0.7742,Mixture Discriminant Analysis,,"Discriminant Analysis, Mixture Model"
knn,0.4043,0.2637,0.3617,0.3206,0.5573,0.62,0.4468,0.1915,0.5143,0.0924,0.4099,0.75,0.4737,0.4818,0.4737,0.6442,0.3617,0.5625,0.5625,0.8182,k-Nearest Neighbors,,Prototype Models
svmRadialSigma,0.4255,0.2826,0.3617,0.2223,0.5782,0.5887,0.617,0.2553,0.5217,0.1113,0.0021,0.7241,0.4444,0.5194,0.4444,0.6431,0.3617,0.7059,0.7059,1,Support Vector Machines with Radial Basis Function Kernel,,"Kernel Method, Support Vector Machines, Radial Basis Function, Robust Methods"
xyf,0.4043,0.2637,0.3617,0.3206,0.5573,0.62,0.4043,0.1915,0.5143,0.1035,0.7793,0.75,0.4737,0.4442,0.4737,0.6411,0.3617,0.5625,0.5625,0.7273,Self-Organizing Maps,,Self-Organising Maps
multinom,0.383,0.2451,0.3617,0.4344,0.5362,0.6058,0.4043,0.1489,0.4667,0.0703,0.4604,0.7273,0.5,0.5768,0.5,0.6411,0.3617,0.4375,0.4375,0.7742,Penalized Multinomial Regression,"Venables, W. N. & Ripley, B. D. (2002) Modern Applied Statistics with S. Fourth Edition. Springer, New York. ISBN 0-387-95457-0","Neural Network, L2 Regularization, Logistic Regression, Linear Classifier, Accepts Case Weights"
ctree2,0.4255,0.2826,0.3617,0.2223,0.5782,0.6402,0.5319,0.234,0.5641,0.1455,0.0011,0.7727,0.5,0.4695,0.5,0.6402,0.3617,0.6471,0.6471,1,Conditional Inference Tree,,"Tree-Based Model, Implicit Feature Selection, Accepts Case Weights"
stepLDA,0.383,0.2451,0.3617,0.4344,0.5362,0.579,0.5319,0.1915,0.4615,0.0871,0.0142,0.7727,0.4286,0.4723,0.4286,0.6373,0.3617,0.6429,0.6429,0.8387,Linear Discriminant Analysis with Stepwise Feature Selection,"Weihs, C., Ligges, U., Luebke, K. and Raabe, N. (2005). klaR Analyzing German Business Cycles. In Baier, D., Decker, R. and Schmidt-Thieme, L. (eds.). Data Analysis and Decision Support, 335-343, Springer-Verlag, Berlin., Venables, W. N. & Ripley, B. D. (2002) Modern Applied Statistics with S. Fourth Edition. Springer, New York. ISBN 0-387-95457-0","Discriminant Analysis, Feature Selection Wrapper, Linear Classifier"
slda,0.4255,0.2826,0.3617,0.2223,0.5782,0.5725,0.4468,0.1915,0.4737,0.1308,0.2453,0.7429,0.4286,0.4514,0.4286,0.6351,0.3617,0.5294,0.5294,0.7879,Stabilized Linear Discriminant Analysis,,"Discriminant Analysis, Linear Classifier"
glmnet,0.3617,0.2267,0.3617,0.5547,0.5148,0.5585,0.383,0.1277,0.4,0.0402,0.6347,0.7188,0.4286,0.515,0.4286,0.6351,0.3617,0.375,0.375,0.7419,glmnet,,"Generalized Linear Model, Implicit Feature Selection, L1 Regularization, L2 Regularization, Linear Classifier, Linear Regression"
rmda,0.4681,0.3211,0.3617,0.0874,0.6192,0.6784,0.7021,0.3191,0.6122,0.1941,0.0011,0.9286,0.6,0.4325,0.6,0.6321,0.3617,0.9375,0.9375,0.9394,Robust Mixture Discriminant Analysis,,"Discriminant Analysis, Mixture Model, Robust Methods"
naive_bayes,0.383,0.2451,0.3617,0.4344,0.5362,0.5746,0.4894,0.1702,0.4324,0.0865,0.2615,0.75,0.4615,0.4293,0.4615,0.631,0.3617,0.5714,0.5714,0.7742,Naive Bayes,,Bayesian Model
rbf,0.2766,0.1562,0.3617,0.9164,0.4264,0.4751,0.7447,0.2553,0.4615,-0.1159,0.0066,0.6905,0.3429,0.3971,0.3429,0.6277,0.3617,0.7059,0.7059,0.8788,Radial Basis Function Network,"Christoph Bergmeir,  Jose M. Benitez (2012). Neural Networks in R Using the Stuttgart Neural Network Simulator: RSNNS. Journal of Statistical Software, 46(7), 1-26.","Neural Network, L2 Regularization, Radial Basis Function"
nb,0.3617,0.2267,0.3617,0.5547,0.5148,0.5584,0.4894,0.1702,0.4324,0.0543,0.2497,0.75,0.4167,0.413,0.4167,0.623,0.3617,0.5714,0.5714,0.7742,Naive Bayes,"Weihs, C., Ligges, U., Luebke, K. and Raabe, N. (2005). klaR Analyzing German Business Cycles. In Baier, D., Decker, R. and Schmidt-Thieme, L. (eds.). Data Analysis and Decision Support, 335-343, Springer-Verlag, Berlin.",Bayesian Model
rbfDDA,0.4681,0.3211,0.3617,0.0874,0.6192,0.6038,0.4894,0.2128,0.5,0.1852,0.0344,0.7442,0.75,0.4504,0.75,0.5887,0.3617,0.5882,0.5882,0.9697,Radial Basis Function Network,"Christoph Bergmeir,  Jose M. Benitez (2012). Neural Networks in R Using the Stuttgart Neural Network Simulator: RSNNS. Journal of Statistical Software, 46(7), 1-26.","Neural Network, L2 Regularization, Radial Basis Function"
nnet,0.4043,0.2637,0.3617,0.3206,0.5573,0.5814,0.4255,0.1915,0.4865,0.093,0.3382,0.7037,0.45,0.3781,0.45,0.5736,0.3617,0.5294,0.5294,0.8485,Neural Network,"Venables, W. N. & Ripley, B. D. (2002) Modern Applied Statistics with S. Fourth Edition. Springer, New York. ISBN 0-387-95457-0","Neural Network, L2 Regularization, Accepts Case Weights"
stepQDA,0.383,0.2451,0.3617,0.4344,0.5362,0.5637,0.7872,0.2766,0.4906,0.0581,0.0002,0.7021,0.5,0.4971,0.5,0.5735,0.3617,0.8125,0.8125,1,Quadratic Discriminant Analysis with Stepwise Feature Selection,"Weihs, C., Ligges, U., Luebke, K. and Raabe, N. (2005). klaR Analyzing German Business Cycles. In Baier, D., Decker, R. and Schmidt-Thieme, L. (eds.). Data Analysis and Decision Support, 335-343, Springer-Verlag, Berlin., Venables, W. N. & Ripley, B. D. (2002) Modern Applied Statistics with S. Fourth Edition. Springer, New York. ISBN 0-387-95457-0","Discriminant Analysis, Feature Selection Wrapper, Polynomial Model"
kknn,0.3617,0.2267,0.3617,0.5547,0.5148,0.5725,0.3404,0.1489,0.4375,0.0434,0.9402,0.6875,0.4667,0.4245,0.4667,0.5725,0.3617,0.4118,0.4118,0.7333,k-Nearest Neighbors,,Prototype Models
mlpWeightDecayML,0.383,0.2451,0.3617,0.4344,0.5362,0.6275,0.4894,0.2128,0.5405,0.0809,0.0442,0.7407,0.5,0.4344,0.5,0.5696,0.3617,0.5882,0.5882,0.9032,"Multi-Layer Perceptron, multiple layers","Christoph Bergmeir,  Jose M. Benitez (2012). Neural Networks in R Using the Stuttgart Neural Network Simulator: RSNNS. Journal of Statistical Software, 46(7), 1-26.","Neural Network, L2 Regularization"
mlpWeightDecay,0.383,0.2451,0.3617,0.4344,0.5362,0.6275,0.4894,0.2128,0.5405,0.0809,0.0442,0.7407,0.5,0.4344,0.5,0.5696,0.3617,0.5882,0.5882,0.9032,Multi-Layer Perceptron,"Christoph Bergmeir,  Jose M. Benitez (2012). Neural Networks in R Using the Stuttgart Neural Network Simulator: RSNNS. Journal of Statistical Software, 46(7), 1-26.","Neural Network, L2 Regularization"
svmLinear,0.3404,0.2086,0.3617,0.6713,0.4931,0.5141,0.8298,0.2979,0.5,-0.0232,0.0005,0.6818,0.4,0.3674,0.4,0.5693,0.3617,0.8235,0.8235,0.9091,Support Vector Machines with Linear Kernel,,"Kernel Method, Support Vector Machines, Linear Regression, Linear Classifier, Robust Methods"
monmlp,0.4468,0.3017,0.3617,0.1443,0.5988,0.6059,0.4894,0.1915,0.4667,0.1664,0.4117,0.75,0.5385,0.4303,0.5385,0.5584,0.3617,0.5625,0.5625,0.8182,Monotone Multi-Layer Perceptron Neural Network,,Neural Network
mlpML,0.4043,0.2637,0.3617,0.3206,0.5573,0.6196,0.5532,0.2553,0.5581,0.1054,0.0025,0.7619,0.4615,0.424,0.4615,0.5392,0.3617,0.7059,0.7059,0.9677,"Multi-Layer Perceptron, with multiple layers","Christoph Bergmeir,  Jose M. Benitez (2012). Neural Networks in R Using the Stuttgart Neural Network Simulator: RSNNS. Journal of Statistical Software, 46(7), 1-26.",Neural Network
mlp,0.4043,0.2637,0.3617,0.3206,0.5573,0.6196,0.5532,0.2553,0.5581,0.1054,0.0025,0.7619,0.4615,0.424,0.4615,0.5392,0.3617,0.7059,0.7059,0.9677,Multi-Layer Perceptron,"Christoph Bergmeir,  Jose M. Benitez (2012). Neural Networks in R Using the Stuttgart Neural Network Simulator: RSNNS. Journal of Statistical Software, 46(7), 1-26.",Neural Network
rFerns,0.5532,0.4012,0.3617,0.0057,0.6983,0.6948,0.383,0.1915,0.5806,0.3272,0.6569,0.8182,0.6,0,0.6,0,0.3617,0.5714,0.5714,0.8182,Random Ferns,"Miron B. Kursa (2014). rFerns: An Implementation of the Random Ferns Method for General-Purpose Machine Learning. Journal of Statistical Software, 61(10), 1-13. URL https://www.jstatsoft.org/v61/i10/.","Random Forest, Ensemble Model, Bagging, Implicit Feature Selection"
rpartScore,0.4894,0.3408,0.3617,0.0494,0.6394,0.7056,0.5745,0.2766,0.5909,0.2327,0.0011,0.8519,0.5,0,0.5,0,0.3617,0.7647,0.7647,1,CART or Ordinal Responses,"Giuliano Galimberti, Gabriele Soffritti, Matteo Di Maso (2012). Classification Trees for Ordinal Responses in R: The rpartScore Package. Journal of Statistical Software, 47(10), 1-25.  doi:10.18637/jss.v047.i10, Hadley Wickham (2011). The Split-Apply-Combine Strategy for Data Analysis. Journal of Statistical Software, 40(1), 1-29. URL https://www.jstatsoft.org/v40/i01/.","Tree-Based Model, Implicit Feature Selection, Handle Missing Predictor Data, Accepts Case Weights, Ordinal Outcomes"
Mlda,0.4681,0.3211,0.3617,0.0874,0.6192,0.6186,0.4894,0.1915,0.5,0.2103,0.1194,0.7917,0.5556,0,0.5556,0,0.3617,0.6429,0.6429,0.871,Maximum Uncertainty Linear Discriminant Analysis,,"Discriminant Analysis, Linear Classifier"
RFlda,0.4681,0.3211,0.3617,0.0874,0.6192,0.6186,0.4894,0.1915,0.5,0.2103,0.1194,0.7917,0.5556,0,0.5556,0,0.3617,0.6429,0.6429,0.871,Factor-Based Linear Discriminant Analysis,,"Discriminant Analysis, Linear Classifier"
CSimca,0.4255,0.2826,0.3617,0.2223,0.5782,0.6391,0.4681,0.1915,0.48,0.135,0.2369,0.7368,0.6667,0,0.6667,0,0.3617,0.5294,0.5294,0.9032,SIMCA,,Robust Model
ownn,0.4255,0.2826,0.3617,0.2223,0.5782,0.6079,0.8298,0.3191,0.5357,0.1051,0.0002,0.75,0.625,0,0.625,0,0.3617,0.8824,0.8824,1,Optimal Weighted Nearest Neighbor Classifier,,Prototype Models
rocc,0.4043,0.2637,0.3617,0.3206,0.5573,0.5756,0.7872,0.2979,0.5185,0.0732,0.0003,0.7027,0.5,0,0.5,0,0.3617,0.8235,0.8235,1,ROC-Based Classifier,,ROC Curves
svmLinear3,0.383,0.2451,0.3617,0.4344,0.5362,0.6048,0.3617,0.1702,0.4848,0.0722,0.9929,0.7333,0.4706,0,0.4706,0,0.3617,0.5,0.5,0.7273,L2 Regularized Support Vector Machine (dual) with Linear Kernel,"Thibault Helleputte, Pierre Gramme, J�r�me Paul (2024). 
		LiblineaR: Linear Predictive Models Based On The Liblinear C/C++ Library.R package version 2.10-24.","Kernel Method, Support Vector Machines, Linear Regression, Linear Classifier, Robust Methods"
snn,0.383,0.2451,0.3617,0.4344,0.5362,0.5529,0.6383,0.2553,0.5106,0.0448,0.0013,0.7059,0.4,0,0.4,0,0.3617,0.7059,0.7059,1,Stabilized Nearest Neighbor Classifier,,Prototype Models
RSimca,0.3617,0.2267,0.3617,0.5547,0.5148,0.5824,0.6596,0.2766,0.5417,0.0329,0.0003,0.75,0.4194,0,0.4194,0,0.3617,0.7647,0.7647,1,Robust SIMCA,,"Robust Model, Linear Classifier"
lvq,0.3404,0.2086,0.3617,0.6713,0.4931,0.5325,0.383,0.1277,0.375,0.0142,0.7574,0.7241,0.3571,0,0.3571,0,0.3617,0.4286,0.4286,0.7097,Learning Vector Quantization,"Venables, W. N. & Ripley, B. D. (2002) Modern Applied Statistics with S. Fourth Edition. Springer, New York. ISBN 0-387-95457-0",Prototype Models
BstLm,0.3191,0.1909,0.3617,0.7741,0.4712,0.5847,0.6383,0.2553,0.5217,-0.0444,0.0002,0.7647,0.4,0,0.4,0,0.3617,0.75,0.75,1,Boosted Linear Model,"Zhu Wang (2022). bst: Gradient Boosting, R package version 0.3-24, https://CRAN.R-project.org/package=bst., Hadley Wickham (2011). The Split-Apply-Combine Strategy for Data Analysis. Journal of Statistical Software, 40(1), 1-29. URL https://www.jstatsoft.org/v40/i01/.","Linear Regression, Ensemble Model, Boosting, Implicit Feature Selection"
bstTree,0.3191,0.1909,0.3617,0.7741,0.4712,0.5,0.9362,0.3191,0.4918,-0.0644,0,0.7021,0.3409,0,0.3409,0,0.3617,0.8824,0.8824,1,Boosted Tree,"Zhu Wang (2022). bst: Gradient Boosting, R package version 0.3-24, https://CRAN.R-project.org/package=bst., Hadley Wickham (2011). The Split-Apply-Combine Strategy for Data Analysis. Journal of Statistical Software, 40(1), 1-29. URL https://www.jstatsoft.org/v40/i01/.","Tree-Based Model, Ensemble Model, Boosting"
elm,0.2766,0.1562,0.3617,0.9164,0.4264,0.5071,0.5532,0.1915,0.4286,-0.066,0.0005,0.6667,0.3462,0,0.3462,0,0.3617,0.5625,0.5625,1,Extreme Learning Machine,,Neural Network
xgbTree,0,0,0,0,0,0,0,0,0,0,0,0,0,0,0,0,0,0,0,0,eXtreme Gradient Boosting,"Hadley Wickham (2011). The Split-Apply-Combine Strategy for Data Analysis. Journal of Statistical Software, 40(1), 1-29. URL https://www.jstatsoft.org/v40/i01/.","Tree-Based Model, Boosting, Ensemble Model, Implicit Feature Selection, Accepts Case Weights"
xgbLinear,0,0,0,0,0,0,0,0,0,0,0,0,0,0,0,0,0,0,0,0,eXtreme Gradient Boosting,,"Linear Classifier Models, Linear Regression Models, L1 Regularization Models, L2 Regularization Models, Boosting, Ensemble Model, Implicit Feature Selection"
xgbDART,0,0,0,0,0,0,0,0,0,0,0,0,0,0,0,0,0,0,0,0,eXtreme Gradient Boosting,"Hadley Wickham (2011). The Split-Apply-Combine Strategy for Data Analysis. Journal of Statistical Software, 40(1), 1-29. URL https://www.jstatsoft.org/v40/i01/.","Tree-Based Model, Boosting, Ensemble Model, Implicit Feature Selection, Accepts Case Weights"
wsrf,0,0,0,0,0,0,0,0,0,0,0,0,0,0,0,0,0,0,0,0,Weighted Subspace Random Forest,"He Zhao, Graham J. Williams, Joshua Zhexue Huang (2017). wsrf: An R Package for Classification with Scalable Weighted Subspace Random Forests. Journal of Statistical Software, 77(3), 1-30. doi:10.18637/jss.v077.i03","Random Forest, Ensemble Model, Bagging, Implicit Feature Selection"
vglmCumulative,0,0,0,0,0,0,0,0,0,0,0,0,0,0,0,0,0,0,0,0,Cumulative Probability Model for Ordinal Data,"Thomas W. Yee (2015). Vector Generalized Linear and Additive Models: With an Implementation in R. New York, USA: Springer.","Logistic Regression, Linear Classifier, Accepts Case Weights, Ordinal Outcomes"
vglmContRatio,0,0,0,0,0,0,0,0,0,0,0,0,0,0,0,0,0,0,0,0,Continuation Ratio Model for Ordinal Data,"Thomas W. Yee (2015). Vector Generalized Linear and Additive Models: With an Implementation in R. New York, USA: Springer.","Logistic Regression, Linear Classifier, Accepts Case Weights, Ordinal Outcomes"
vglmAdjCat,0,0,0,0,0,0,0,0,0,0,0,0,0,0,0,0,0,0,0,0,Adjacent Categories Probability Model for Ordinal Data,"Thomas W. Yee (2015). Vector Generalized Linear and Additive Models: With an Implementation in R. New York, USA: Springer.","Logistic Regression, Linear Classifier, Accepts Case Weights, Ordinal Outcomes"
tanSearch,0,0,0,0,0,0,0,0,0,0,0,0,0,0,0,0,0,0,0,0,Tree Augmented Naive Bayes Classifier Structure Learner Wrapper,"Mihaljevic, Bojan, Pedro Larranaga, and Concha Bielza. 2018. bnclassify: Learning Bayesian Network Classifiers. The R Journal 10 (2): 455-468","Bayesian Model, Categorical Predictors Only"
tan,0,0,0,0,0,0,0,0,0,0,0,0,0,0,0,0,0,0,0,0,Tree Augmented Naive Bayes Classifier,"Mihaljevic, Bojan, Pedro Larranaga, and Concha Bielza. 2018. bnclassify: Learning Bayesian Network Classifiers. The R Journal 10 (2): 455-468","Bayesian Model, Categorical Predictors Only"
svmSpectrumString,0,0,0,0,0,0,0,0,0,0,0,0,0,0,0,0,0,0,0,0,Support Vector Machines with Spectrum String Kernel,,"Kernel Method, Support Vector Machines, String Kernel, Robust Methods, Text Mining"
svmPoly,0,0,0,0,0,0,0,0,0,0,0,0,0,0,0,0,0,0,0,0,Support Vector Machines with Polynomial Kernel,,"Kernel Method, Support Vector Machines, Polynomial Model, Robust Methods"
svmExpoString,0,0,0,0,0,0,0,0,0,0,0,0,0,0,0,0,0,0,0,0,Support Vector Machines with Exponential String Kernel,,"Kernel Method, Support Vector Machines, String Kernel, Robust Methods, Text Mining"
svmBoundrangeString,0,0,0,0,0,0,0,0,0,0,0,0,0,0,0,0,0,0,0,0,Support Vector Machines with Boundrange String Kernel,,"Kernel Method, Support Vector Machines, String Kernel, Robust Methods, Text Mining"
spls,0,0,0,0,0,0,0,0,0,0,0,0,0,0,0,0,0,0,0,0,Sparse Partial Least Squares,,"Partial Least Squares, Feature Extraction, Linear Classifier, Linear Regression, L1 Regularization"
smda,0,0,0,0,0,0,0,0,0,0,0,0,0,0,0,0,0,0,0,0,Sparse Mixture Discriminant Analysis,,"Discriminant Analysis, L1 Regularization, Implicit Feature Selection, Mixture Model"
SLAVE,0,0,0,0,0,0,0,0,0,0,0,0,0,0,0,0,0,0,0,0,Fuzzy Rules Using the Structural Learning Algorithm on Vague Environment,"Lala Septem Riza, Christoph Bergmeir, Francisco Herrera, Jos'e Manuel Ben'itez (2015). frbs: Fuzzy Rule-Based Systems for Classification and Regression in R. Journal of Statistical Software, 65(6), 1-30. URL http://www.jstatsoft.org/v65/i06/.",Rule-Based Model
sdwd,0,0,0,0,0,0,0,0,0,0,0,0,0,0,0,0,0,0,0,0,Sparse Distance Weighted Discrimination,,"Discriminant Analysis Models, Implicit Feature Selection, L1 Regularization, L2 Regularization, Linear Classifier, Distance Weighted Discrimination"
RRF,0,0,0,0,0,0,0,0,0,0,0,0,0,0,0,0,0,0,0,0,Regularized Random Forest,H. Deng(2013). Guided Random Forest in the RRF Package. arXiv:1306.0237.,"Random Forest, Ensemble Model, Bagging, Implicit Feature Selection, Regularization"
rda,0,0,0,0,0,0,0,0,0,0,0,0,0,0,0,0,0,0,0,0,Regularized Discriminant Analysis,"Weihs, C., Ligges, U., Luebke, K. and Raabe, N. (2005). klaR Analyzing German Business Cycles. In Baier, D., Decker, R. and Schmidt-Thieme, L. (eds.). Data Analysis and Decision Support, 335-343, Springer-Verlag, Berlin.","Discriminant Analysis, Polynomial Model, Regularization, Linear Classifier"
Rborist,0,0,0,0,0,0,0,0,0,0,0,0,0,0,0,0,0,0,0,0,Random Forest,,"Random Forest, Ensemble Model, Bagging, Implicit Feature Selection"
randomGLM,0,0,0,0,0,0,0,0,0,0,0,0,0,0,0,0,0,0,0,0,Ensembles of Generalized Linear Models,,"Generalized Linear Model, Linear Classifier, Ensemble Model, Bagging"
QdaCov,0,0,0,0,0,0,0,0,0,0,0,0,0,0,0,0,0,0,0,0,Robust Quadratic Discriminant Analysis,,"Discriminant Analysis, Polynomial Model"
PRIM,0,0,0,0,0,0,0,0,0,0,0,0,0,0,0,0,0,0,0,0,Patient Rule Induction Method,,"Rule-Based Model, Patient Rule Induction Method"
plr,0,0,0,0,0,0,0,0,0,0,0,0,0,0,0,0,0,0,0,0,Penalized Logistic Regression,,"L2 Regularization, Logistic Regression, Linear Classifier"
partDSA,0,0,0,0,0,0,0,0,0,0,0,0,0,0,0,0,0,0,0,0,partDSA,"Annette M. Molinaro, Karen Lostritto, and Mark J. van der Laan (2010). partDSA: Deletion/Substitution/Addition Algorithm for Partitioning the Covariate Space in Prediction. Bioinformatics, 26(10), 1357--63.",
PART,0,0,0,0,0,0,0,0,0,0,0,0,0,0,0,0,0,0,0,0,Rule-Based Classifier,,"Rule-Based Model, Implicit Feature Selection"
parRF,0,0,0,0,0,0,0,0,0,0,0,0,0,0,0,0,0,0,0,0,Parallel Random Forest,,"Random Forest, Ensemble Model, Bagging, Implicit Feature Selection"
ordinalNet,0,0,0,0,0,0,0,0,0,0,0,0,0,0,0,0,0,0,0,0,Penalized Ordinal Regression,"Hadley Wickham (2011). The Split-Apply-Combine Strategy for Data Analysis. Journal of Statistical Software, 40(1), 1-29. URL https://www.jstatsoft.org/v40/i01/.","Generalized Linear Model, Implicit Feature Selection, L1 Regularization, L2 Regularization, Linear Classifier, Linear Regression, Ordinal Outcomes"
OneR,0,0,0,0,0,0,0,0,0,0,0,0,0,0,0,0,0,0,0,0,Single Rule Classification,,"Rule-Based Model, Implicit Feature Selection"
nbSearch,0,0,0,0,0,0,0,0,0,0,0,0,0,0,0,0,0,0,0,0,Semi-Naive Structure Learner Wrapper,"Mihaljevic, Bojan, Pedro Larranaga, and Concha Bielza. 2018. bnclassify: Learning Bayesian Network Classifiers. The R Journal 10 (2): 455-468","Bayesian Model, Categorical Predictors Only"
nbDiscrete,0,0,0,0,0,0,0,0,0,0,0,0,0,0,0,0,0,0,0,0,Naive Bayes Classifier,"Mihaljevic, Bojan, Pedro Larranaga, and Concha Bielza. 2018. bnclassify: Learning Bayesian Network Classifiers. The R Journal 10 (2): 455-468","Bayesian Model, Categorical Predictors Only"
msaenet,0,0,0,0,0,0,0,0,0,0,0,0,0,0,0,0,0,0,0,0,Multi-Step Adaptive MCP-Net,"Nan Xiao and Qing-Song Xu. (2015). Multi-step adaptive elastic-net: reducing false positives in high-dimensional variable selection. Journal of Statistical Computation and Simulation 85(18), 3755-3765.","Generalized Linear Model, Implicit Feature Selection, L1 Regularization, L2 Regularization, Linear Classifier, Linear Regression"
mlpSGD,0,0,0,0,0,0,0,0,0,0,0,0,0,0,0,0,0,0,0,0,Multilayer Perceptron Network by Stochastic Gradient Descent,"Klima G., (2016),
                ""FCNN4R: Fast Compressed Neural Networks for R"", R package version 0.6.2., Hadley Wickham (2011). The Split-Apply-Combine Strategy for Data Analysis. Journal of Statistical Software, 40(1), 1-29. URL https://www.jstatsoft.org/v40/i01/.","Neural Network, L2 Regularization"
mlpKerasDropout,0,0,0,0,0,0,0,0,0,0,0,0,0,0,0,0,0,0,0,0,Multilayer Perceptron Network with Dropout,,Neural Network
mlpKerasDecay,0,0,0,0,0,0,0,0,0,0,0,0,0,0,0,0,0,0,0,0,Multilayer Perceptron Network with Weight Decay,,"Neural Network, L2 Regularization"
manb,0,0,0,0,0,0,0,0,0,0,0,0,0,0,0,0,0,0,0,0,Model Averaged Naive Bayes Classifier,"Mihaljevic, Bojan, Pedro Larranaga, and Concha Bielza. 2018. bnclassify: Learning Bayesian Network Classifiers. The R Journal 10 (2): 455-468","Bayesian Model, Categorical Predictors Only"
lssvmRadial,0,0,0,0,0,0,0,0,0,0,0,0,0,0,0,0,0,0,0,0,Least Squares Support Vector Machine with Radial Basis Function Kernel,,"Kernel Method, Support Vector Machines, Radial Basis Function"
lssvmPoly,0,0,0,0,0,0,0,0,0,0,0,0,0,0,0,0,0,0,0,0,Least Squares Support Vector Machine with Polynomial Kernel,,"Kernel Method, Support Vector Machines, Polynomial Model"
lssvmLinear,0,0,0,0,0,0,0,0,0,0,0,0,0,0,0,0,0,0,0,0,Least Squares Support Vector Machine,,"Kernel Method, Support Vector Machines, Linear Classifier"
loclda,0,0,0,0,0,0,0,0,0,0,0,0,0,0,0,0,0,0,0,0,Localized Linear Discriminant Analysis,"Weihs, C., Ligges, U., Luebke, K. and Raabe, N. (2005). klaR Analyzing German Business Cycles. In Baier, D., Decker, R. and Schmidt-Thieme, L. (eds.). Data Analysis and Decision Support, 335-343, Springer-Verlag, Berlin.","Discriminant Analysis, Linear Classifier"
LMT,0,0,0,0,0,0,0,0,0,0,0,0,0,0,0,0,0,0,0,0,Logistic Model Trees,,"Model Tree, Implicit Feature Selection, Logistic Regression, Linear Classifier"
Linda,0,0,0,0,0,0,0,0,0,0,0,0,0,0,0,0,0,0,0,0,Robust Linear Discriminant Analysis,,"Discriminant Analysis, Linear Classifier, Robust Model"
JRip,0,0,0,0,0,0,0,0,0,0,0,0,0,0,0,0,0,0,0,0,Rule-Based Classifier,,"Rule-Based Model, Implicit Feature Selection"
J48,0,0,0,0,0,0,0,0,0,0,0,0,0,0,0,0,0,0,0,0,C4.5-like Trees,,"Tree-Based Model, Implicit Feature Selection"
hdrda,0,0,0,0,0,0,0,0,0,0,0,0,0,0,0,0,0,0,0,0,High-Dimensional Regularized Discriminant Analysis,,"Discriminant Analysis, Polynomial Model, Regularization, Linear Classifier"
hda,0,0,0,0,0,0,0,0,0,0,0,0,0,0,0,0,0,0,0,0,Heteroscedastic Discriminant Analysis,,"Discriminant Analysis, Linear Classifier, Regularization"
gbm_h2o,0,0,0,0,0,0,0,0,0,0,0,0,0,0,0,0,0,0,0,0,Gradient Boosting Machines,,"Tree-Based Model, Boosting, Ensemble Model, Implicit Feature Selection"
gaussprRadial,0,0,0,0,0,0,0,0,0,0,0,0,0,0,0,0,0,0,0,0,Gaussian Process with Radial Basis Function Kernel,,"Kernel Method, Gaussian Process, Radial Basis Function"
gaussprPoly,0,0,0,0,0,0,0,0,0,0,0,0,0,0,0,0,0,0,0,0,Gaussian Process with Polynomial Kernel,,"Kernel Method, Gaussian Process, Polynomial Model"
gaussprLinear,0,0,0,0,0,0,0,0,0,0,0,0,0,0,0,0,0,0,0,0,Gaussian Process,,"Kernel Method, Gaussian Process, Linear Classifier"
gamSpline,0,0,0,0,0,0,0,0,0,0,0,0,0,0,0,0,0,0,0,0,Generalized Additive Model using Splines,,"Generalized Linear Model, Generalized Additive Model"
gamLoess,0,0,0,0,0,0,0,0,0,0,0,0,0,0,0,0,0,0,0,0,Generalized Additive Model using LOESS,,"Generalized Linear Model, Generalized Additive Model"
gam,0,0,0,0,0,0,0,0,0,0,0,0,0,0,0,0,0,0,0,0,Generalized Additive Model using Splines,"Wood, S.N. (2011) Fast stable restricted maximum likelihood 
and marginal likelihood estimation of semiparametric generalized linear 
models. Journal of the Royal Statistical Society (B) 73(1):3-36","Generalized Linear Model, Generalized Additive Model"
FRBCS.W,0,0,0,0,0,0,0,0,0,0,0,0,0,0,0,0,0,0,0,0,Fuzzy Rules with Weight Factor,"Lala Septem Riza, Christoph Bergmeir, Francisco Herrera, Jos'e Manuel Ben'itez (2015). frbs: Fuzzy Rule-Based Systems for Classification and Regression in R. Journal of Statistical Software, 65(6), 1-30. URL http://www.jstatsoft.org/v65/i06/.",Rule-Based Model
FRBCS.CHI,0,0,0,0,0,0,0,0,0,0,0,0,0,0,0,0,0,0,0,0,Fuzzy Rules Using Chi's Method,"Lala Septem Riza, Christoph Bergmeir, Francisco Herrera, Jos'e Manuel Ben'itez (2015). frbs: Fuzzy Rule-Based Systems for Classification and Regression in R. Journal of Statistical Software, 65(6), 1-30. URL http://www.jstatsoft.org/v65/i06/.",Rule-Based Model
FH.GBML,0,0,0,0,0,0,0,0,0,0,0,0,0,0,0,0,0,0,0,0,Fuzzy Rules Using Genetic Cooperative-Competitive Learning and Pittsburgh,"Lala Septem Riza, Christoph Bergmeir, Francisco Herrera, Jos'e Manuel Ben'itez (2015). frbs: Fuzzy Rule-Based Systems for Classification and Regression in R. Journal of Statistical Software, 65(6), 1-30. URL http://www.jstatsoft.org/v65/i06/.",Rule-Based Model
bstSm,0,0,0,0,0,0,0,0,0,0,0,0,0,0,0,0,0,0,0,0,Boosted Smoothing Spline,"Zhu Wang (2022). bst: Gradient Boosting, R package version 0.3-24, https://CRAN.R-project.org/package=bst., Hadley Wickham (2011). The Split-Apply-Combine Strategy for Data Analysis. Journal of Statistical Software, 40(1), 1-29. URL https://www.jstatsoft.org/v40/i01/.","Ensemble Model, Boosting, Implicit Feature Selection"
blackboost,0,0,0,0,0,0,0,0,0,0,0,0,0,0,0,0,0,0,0,0,Boosted Tree,"T. Hothorn, P. Buehlmann, T. Kneib, M. Schmid, and B. Hofner (2015). mboost: Model-Based Boosting, R package version R package version 2.5-1, http://CRAN.R-project.org/package=mboost., Hadley Wickham (2011). The Split-Apply-Combine Strategy for Data Analysis. Journal of Statistical Software, 40(1), 1-29. URL https://www.jstatsoft.org/v40/i01/.","Tree-Based Model, Ensemble Model, Boosting, Accepts Case Weights"
bayesglm,0,0,0,0,0,0,0,0,0,0,0,0,0,0,0,0,0,0,0,0,Bayesian Generalized Linear Model,,"Generalized Linear Model, Logistic Regression, Linear Classifier, Bayesian Model, Accepts Case Weights"
bam,0,0,0,0,0,0,0,0,0,0,0,0,0,0,0,0,0,0,0,0,Generalized Additive Model using Splines,"Wood, S.N. (2011) Fast stable restricted maximum likelihood 
and marginal likelihood estimation of semiparametric generalized linear 
models. Journal of the Royal Statistical Society (B) 73(1):3-36","Generalized Linear Model, Generalized Additive Model"
awtan,0,0,0,0,0,0,0,0,0,0,0,0,0,0,0,0,0,0,0,0,Tree Augmented Naive Bayes Classifier with Attribute Weighting,"Mihaljevic, Bojan, Pedro Larranaga, and Concha Bielza. 2018. bnclassify: Learning Bayesian Network Classifiers. The R Journal 10 (2): 455-468","Bayesian Model, Categorical Predictors Only"
awnb,0,0,0,0,0,0,0,0,0,0,0,0,0,0,0,0,0,0,0,0,Naive Bayes Classifier with Attribute Weighting,"Mihaljevic, Bojan, Pedro Larranaga, and Concha Bielza. 2018. bnclassify: Learning Bayesian Network Classifiers. The R Journal 10 (2): 455-468","Bayesian Model, Categorical Predictors Only"
amdai,0,0,0,0,0,0,0,0,0,0,0,0,0,0,0,0,0,0,0,0,Adaptive Mixture Discriminant Analysis,,"Discriminant Analysis, Mixture Model"
AdaBoost.M1,0,0,0,0,0,0,0,0,0,0,0,0,0,0,0,0,0,0,0,0,AdaBoost.M1,"Alfaro, E., Gamez, M. Garcia, N.(2013). adabag: An R Package for Classification with Boosting and Bagging. Journal of Statistical Software, 54(2), 1-35. DOI https://doi.org/10.18637/jss.v054.i02, Hadley Wickham (2011). The Split-Apply-Combine Strategy for Data Analysis. Journal of Statistical Software, 40(1), 1-29. URL https://www.jstatsoft.org/v40/i01/.","Tree-Based Model, Ensemble Model, Boosting, Implicit Feature Selection, Handle Missing Predictor Data"
