# Supplementary material for: Integrative mapping of preexisting influenza immune landscapes predicts vaccine response
Source: J Clin Invest. 2025 Jul 15;135(18):e189300. doi: 10.1172/JCI189300 (PMC12490229; doi:10.1172/JCI189300)
Supplement: Supplemental table 3 [file jci-135-189300-s326.xls]

Supplementary Table 3: Hierarchical classification framework.
This table details how individual parameters are organized into higher-level pathways, grouped into macro-level groups, and ultimately categorized under global categories. This hierarchical framework offers a structured view of the data, facilitating interpretation and analysis across increasingly broad biological or functional contexts.
Parameter	Pathway	Macro-Level Group	Global Category
h1_hai_v0_gmt	FluA humoral	Humoral immunity	Flu-specific immunity
h3_hai_v0_gmt	FluA humoral	Humoral immunity	Flu-specific immunity
b_hai_v0_gmt	FluB humoral	Humoral immunity	Flu-specific immunity
ph1n1_na_IgA_V0	FluA mucosal	Mucosal immunity	Flu-specific immunity
h3n2_ha_IgA_V0	FluA mucosal	Mucosal immunity	Flu-specific immunity
h3n2_na_IgA_V0	FluA mucosal	Mucosal immunity	Flu-specific immunity
bvic_ha_IgA_V0	FluB mucosal	Mucosal immunity	Flu-specific immunity
bvic_na_IgA_V0	FluB mucosal	Mucosal immunity	Flu-specific immunity
h1_v0_cd8_ifng	FluA cellular	Cellular immunity	Flu-specific immunity
h3_v0_cd8_ifng	FluA cellular	Cellular immunity	Flu-specific immunity
h3_v0_cd8_il2	FluA cellular	Cellular immunity	Flu-specific immunity
hab_v0_cd8_ifng	FluB cellular	Cellular immunity	Flu-specific immunity
hab_v0_cd8_il2	FluB cellular	Cellular immunity	Flu-specific immunity
NC99_IVPM_H1_V0	FluA humoral	Humoral immunity	Flu-specific immunity
MICH15_H1_IVPM_V0	FluA humoral	Humoral immunity	Flu-specific immunity
Cal09_H1_IVPM_V0	FluA humoral	Humoral immunity	Flu-specific immunity
GD_H1_IVPM_V0	FluA humoral	Humoral immunity	Flu-specific immunity
SWISS_H3_IVPM_V0	FluA humoral	Humoral immunity	Flu-specific immunity
HK14_H3_IVPM_V0	FluA humoral	Humoral immunity	Flu-specific immunity
KAN_H3_IVPM_V0	FluA humoral	Humoral immunity	Flu-specific immunity
B_PHU_YAM_IVPM_V0	FluB humoral	Humoral immunity	Flu-specific immunity
cH6_ADCC_AUC_V0	Stalk-specific humoral	Humoral immunity	Flu-specific immunity
cH6_sIgA_V0	Stalk-specific mucosal	Mucosal immunity	Flu-specific immunity
cH7_sIgA_V0	Stalk-specific mucosal	Mucosal immunity	Flu-specific immunity
N2_Titer_V0	FluA humoral	Humoral immunity	Flu-specific immunity
cH6_Titer_V0	Stalk-specific humoral	Humoral immunity	Flu-specific immunity
v0_pneumo_ng_log10copies_ul	Microbial load	Microbial load	Microbial load
TFH_CXCR3_ICOS_PD1_V0	TFH cells	TFH cells	TFH
TFH_CXCR3_ICOS_PD1_V7	TFH cells	TFH cells	TFH
v0_mDCs	APCs	APCs	Innate immunity
v2_mDCs	APCs	APCs	Innate immunity
v7_mDCs	APCs	APCs	Innate immunity
v0_pDCs	APCs	APCs	Innate immunity
v2_pDCs	APCs	APCs	Innate immunity
v7_pDCs	APCs	APCs	Innate immunity
v0_classical_monocytes	Monocytes	APCs	Innate immunity
v2_classical_monocytes	Monocytes	APCs	Innate immunity
v7_classical_monocytes	Monocytes	APCs	Innate immunity
v0_intermediate_monocytes	Monocytes	APCs	Innate immunity
v2_intermediate_monocytes	Monocytes	APCs	Innate immunity
v7_intermediate_monocytes	Monocytes	APCs	Innate immunity
v0_nonclassical_monocytes	Monocytes	APCs	Innate immunity
v2_nonclassical_monocytes	Monocytes	APCs	Innate immunity
resp_bacteria_GO:0002237_b	Pathogen response	Innate immune response and defense	Innate immunity
transl_term_GO:0006415_b	Protein processing	Protein processing, Metabolism & Homeostasis	Cellular functions
chemokines_GO:0032722_b	Chemokines	Cytokine and chemokine signaling	Cytokine immunity
IL6_GO:0032755_b	Proinflammatory cytokines	Cytokine and chemokine signaling	Cytokine immunity
IL8_GO:0032757_b	Proinflammatory cytokines	Cytokine and chemokine signaling	Cytokine immunity
homeostasis_GO:0032846_b	Homeostasis	Protein processing, Metabolism & Homeostasis	Cellular functions
mitochondrial_resp_GO:0033108_b	Mitochondrial respiration	Protein processing, Metabolism & Homeostasis	Cellular functions
ER_protein_GO:0045047_b	Protein processing	Protein processing, Metabolism & Homeostasis	Cellular functions
viral_rep_GO:0045069_b	Pathogen response	Innate immune response and defense	Innate immunity
innate_imm_GO:0045088_b	Innate immune defense	Innate immune response and defense	Innate immunity
cytokines_GO:0050715_b	Cytokines	Cytokine and chemokine signaling	Cytokine immunity
act_immun_resp_GO:0050778_b	Innate immune function	Innate immune response and defense	Innate immunity
type2_IFN_GO:0060333_b	Interferon responses	Cytokine and chemokine signaling	Cytokine immunity
type1_IFN_GO:0071357_b	Interferon responses	Cytokine and chemokine signaling	Cytokine immunity
TLR_GO:0002224_n	Pathogen response	Innate immune response and defense	Innate immunity
resp_bacteria_GO:0002237_n	Pathogen response	Innate immune response and defense	Innate immunity
immun_recep_activ_GO:0002429_n	Immune cell activation	Immune cell activation & signaling pathways	Cell activation
leuk_chemotaxis_GO:0002690_n	Immune cell activation	Immune cell activation & signaling pathways	Cell activation
cilium_mov_GO:0003341_n	Cillium	Cillium	Cillium
transl_term_GO:0006415_n	Protein processing	Protein processing, Metabolism & Homeostasis	Cellular functions
cell_defense_GO:0006968_n	Innate immune function	Innate immune response and defense	Innate immunity
phospholip_C_Tcells_GO:0007200_n	Cell signaling	Immune cell activation & signaling pathways	Cell activation
NFkB_GO:0007249_n	Cell signaling	Immune cell activation & signaling pathways	Cell activation
Ca_GO:0019722_n	Cell signaling	Immune cell activation & signaling pathways	Cell activation
defense_GO:0031347_n	Innate immune response	Innate immune response and defense	Innate immunity
external_stim_GO:0032103_n	Innate immune response	Innate immune response and defense	Innate immunity
type2_IFN_GO:0032649_n	Interferon responses	Cytokine and chemokine signaling	Cytokine immunity
TNFa_GO:0032680_n	Proinflammatory cytokines	Cytokine and chemokine signaling	Cytokine immunity
chemokines_GO:0032722_n	Chemokines	Cytokine and chemokine signaling	Cytokine immunity
IL6_GO:0032755_n	Proinflammatory cytokines	Cytokine and chemokine signaling	Cytokine immunity
IL8_GO:0032757_n	Proinflammatory cytokines	Cytokine and chemokine signaling	Cytokine immunity
mitochondrial_resp_GO:0033108_n	Mitochondrial respiration	Protein processing, Metabolism & Homeostasis	Cellular functions
TNF_stim_GO:0034612_n	Proinflammatory cytokines	Cytokine and chemokine signaling	Cytokine immunity
cilium_transp_GO:0042073_n	Cillium	Cillium	Cillium
cytokines_GO:0042108_n	Proinflammatory cytokines	Cytokine and chemokine signaling	Cytokine immunity
B_cells_GO:0042113_n	Immune cell activation	Immune cell activation & signaling pathways	Cell activation
macrophages_GO:0042116_n	Immune cell activation	Immune cell activation & signaling pathways	Cell activation
ER_protein_GO:0045047_n	Protein processing	Protein processing, Metabolism & Homeostasis	Cellular functions
viral_rep_GO:0045069_n	Pathogen response	Innate immune response and defense	Innate immunity
lymphoc_prolifer_GO:0050671_n	Immune cell activation	Immune cell activation & signaling pathways	Cell activation
IL1b_GO:0050706_n	Proinflammatory cytokines	Cytokine and chemokine signaling	Cytokine immunity
neg_cytokines_GO:0050710_n	Anti-inflammatory cytokines	Cytokine and chemokine signaling	Cytokine immunity
pos_cytokines_GO:0050715_n	Anti-inflammatory cytokines	Cytokine and chemokine signaling	Cytokine immunity
immun_resp_GO:0050778_n	Immune cell activation	Immune cell activation & signaling pathways	Cell activation
type2_IFN_GO:0060333_n	Interferon responses	Cytokine and chemokine signaling	Cytokine immunity
IL1_signal_GO:0070498_n	Proinflammatory cytokines	Cytokine and chemokine signaling	Cytokine immunity
LPS_resp_GO:0071222_n	Pathogen response	Immune cell activation & signaling pathways	Innate immunity
type1_IFN_GO:0071357_n	Interferon responses	Cytokine and chemokine signaling	Cytokine immunity
neutrophils_GO:1990266_n	Immune cell activation	Immune cell activation & signaling pathways	Cell activation
