# Supplementary material for: Integrative mapping of preexisting influenza immune landscapes predicts vaccine response
Source: J Clin Invest. 2025 Jul 15;135(18):e189300. doi: 10.1172/JCI189300 (PMC12490229; doi:10.1172/JCI189300)
Supplement: Supporting data values [file jci-135-189300-s327.xlsx]

## Sheet: Fig2A
Immune feature	Cluster group	Fold-change
HA B CD8 T cell IFNy	Group 1 (CD8 T-cell)	1.02639
HA B CD8 T cell IFNy	Group 1 (CD8 T-cell)	0.957346
HA B CD8 T cell IFNy	Group 1 (CD8 T-cell)	1.05395
HA B CD8 T cell IFNy	Group 1 (CD8 T-cell)	1.02191
HA B CD8 T cell IFNy	Group 1 (CD8 T-cell)	1.01932
HA B CD8 T cell IFNy	Group 1 (CD8 T-cell)	1
HA B CD8 T cell IFNy	Group 1 (CD8 T-cell)	0.949763
HA B CD8 T cell IFNy	Group 1 (CD8 T-cell)	1.07976
HA B CD8 T cell IFNy	Group 1 (CD8 T-cell)	1.00298
HA B CD8 T cell IFNy	Group 1 (CD8 T-cell)	1.14692
HA B CD8 T cell IFNy	Group 1 (CD8 T-cell)	1.04871
HA B CD8 T cell IFNy	Group 1 (CD8 T-cell)	1
HA B CD8 T cell IFNy	Group 1 (CD8 T-cell)	1.01598
HA B CD8 T cell IFNy	Group 1 (CD8 T-cell)	1.05395
HA B CD8 T cell IFNy	Group 1 (CD8 T-cell)	0.977735
HA B CD8 T cell IFNy	Group 1 (CD8 T-cell)	1
HA B CD8 T cell IFNy	Group 1 (CD8 T-cell)	1.0089
HA B CD8 T cell IFNy	Group 1 (CD8 T-cell)	0.999029
HA B CD8 T cell IFNy	Group 1 (CD8 T-cell)	0.95545
HA B CD8 T cell IFNy	Group 1 (CD8 T-cell)	1.0508
HA B CD8 T cell IFNy	Group 1 (CD8 T-cell)	1.04975
HA B CD8 T cell IFNy	Group 1 (CD8 T-cell)	1
HA B CD8 T cell IFNy	Group 1 (CD8 T-cell)	1.05258
HA B CD8 T cell IFNy	Group 1 (CD8 T-cell)	1.01736
HA B CD8 T cell IFNy	Group 1 (CD8 T-cell)	1.03128
HA B CD8 T cell IFNy	Group 1 (CD8 T-cell)	1.04455
HA B CD8 T cell IFNy	Group 1 (CD8 T-cell)	1.05723
HA B CD8 T cell IFNy	Group 1 (CD8 T-cell)	1.04816
HA B CD8 T cell IFNy	Group 1 (CD8 T-cell)	1.02786
HA B CD8 T cell IFNy	Group 1 (CD8 T-cell)	1
HA B CD8 T cell IFNy	Group 1 (CD8 T-cell)	1.02726
HA B CD8 T cell IFNy	Group 1 (CD8 T-cell)	0.990128
HA B CD8 T cell IFNy	Group 1 (CD8 T-cell)	1
HA B CD8 T cell IFNy	Group 1 (CD8 T-cell)	1.02229
HA B CD8 T cell IFNy	Group 1 (CD8 T-cell)	1
HA B CD8 T cell IFNy	Group 1 (CD8 T-cell)	0.954502
HA B CD8 T cell IFNy	Group 1 (CD8 T-cell)	1.05289
HA B CD8 T cell IFNy	Group 1 (CD8 T-cell)	1.05289
HA B CD8 T cell IFNy	Group 1 (CD8 T-cell)	1.04146
HA B CD8 T cell IFNy	Group 1 (CD8 T-cell)	0.981818
HA B CD8 T cell IFNy	Group 1 (CD8 T-cell)	0.95814
HA B CD8 T cell IFNy	Group 1 (CD8 T-cell)	1.09259
HA B CD8 T cell IFNy	Group 1 (CD8 T-cell)	1.00569
HA B CD8 T cell IFNy	Group 1 (CD8 T-cell)	1
HA B CD8 T cell IFNy	Group 2 (Mucosal)	0.985981
HA B CD8 T cell IFNy	Group 2 (Mucosal)	1
HA B CD8 T cell IFNy	Group 2 (Mucosal)	0.972616
HA B CD8 T cell IFNy	Group 2 (Mucosal)	0.995261
HA B CD8 T cell IFNy	Group 2 (Mucosal)	1.08057
HA B CD8 T cell IFNy	Group 2 (Mucosal)	1.01982
HA B CD8 T cell IFNy	Group 2 (Mucosal)	1.03128
HA B CD8 T cell IFNy	Group 2 (Mucosal)	0.952821
HA B CD8 T cell IFNy	Group 2 (Mucosal)	1.0495
HA B CD8 T cell IFNy	Group 2 (Mucosal)	1.04455
HA B CD8 T cell IFNy	Group 2 (Mucosal)	0.985782
HA B CD8 T cell IFNy	Group 2 (Mucosal)	1.00589
HA B CD8 T cell IFNy	Group 2 (Mucosal)	1
HA B CD8 T cell IFNy	Group 2 (Mucosal)	1.03737
HA B CD8 T cell IFNy	Group 2 (Mucosal)	1
HA B CD8 T cell IFNy	Group 2 (Mucosal)	1.02427
HA B CD8 T cell IFNy	Group 2 (Mucosal)	1.03431
HA B CD8 T cell IFNy	Group 2 (Mucosal)	1.00764
HA B CD8 T cell IFNy	Group 2 (Mucosal)	1.11848
HA B CD8 T cell IFNy	Group 2 (Mucosal)	0.973812
HA B CD8 T cell IFNy	Group 2 (Mucosal)	0.95045
HA B CD8 T cell IFNy	Group 2 (Mucosal)	1
HA B CD8 T cell IFNy	Group 2 (Mucosal)	1.00668
HA B CD8 T cell IFNy	Group 2 (Mucosal)	0.975472
HA B CD8 T cell IFNy	Group 2 (Mucosal)	1.0154
HA B CD8 T cell IFNy	Group 2 (Mucosal)	1
HA B CD8 T cell IFNy	Group 2 (Mucosal)	0.957346
HA B CD8 T cell IFNy	Group 2 (Mucosal)	0.992103
HA B CD8 T cell IFNy	Group 2 (Mucosal)	0.990991
HA B CD8 T cell IFNy	Group 3 (Systemic A)	1
HA B CD8 T cell IFNy	Group 3 (Systemic A)	1.01852
HA B CD8 T cell IFNy	Group 3 (Systemic A)	1.00668
HA B CD8 T cell IFNy	Group 3 (Systemic A)	0.950959
HA B CD8 T cell IFNy	Group 3 (Systemic A)	1
HA B CD8 T cell IFNy	Group 3 (Systemic A)	0.988484
HA B CD8 T cell IFNy	Group 3 (Systemic A)	0.95283
HA B CD8 T cell IFNy	Group 3 (Systemic A)	1.0039
HA B CD8 T cell IFNy	Group 3 (Systemic A)	1.00199
HA B CD8 T cell IFNy	Group 3 (Systemic A)	0.957346
HA B CD8 T cell IFNy	Group 3 (Systemic A)	1.01054
HA B CD8 T cell IFNy	Group 3 (Systemic A)	0.988626
HA B CD8 T cell IFNy	Group 3 (Systemic A)	1.0139
HA B CD8 T cell IFNy	Group 3 (Systemic A)	0.990521
HA B CD8 T cell IFNy	Group 3 (Systemic A)	1.02427
HA B CD8 T cell IFNy	Group 3 (Systemic A)	0.941964
HA B CD8 T cell IFNy	Group 3 (Systemic A)	0.998108
HA B CD8 T cell IFNy	Group 3 (Systemic A)	0.981395
HA B CD8 T cell IFNy	Group 3 (Systemic A)	1
HA B CD8 T cell IFNy	Group 3 (Systemic A)	1
HA B CD8 T cell IFNy	Group 3 (Systemic A)	1.06825
HA B CD8 T cell IFNy	Group 3 (Systemic A)	1.03431
HA B CD8 T cell IFNy	Group 3 (Systemic A)	1.05024
HA B CD8 T cell IFNy	Group 3 (Systemic A)	0.95545
HA B CD8 T cell IFNy	Group 3 (Systemic A)	1.00888
HA B CD8 T cell IFNy	Group 3 (Systemic A)	0.966825
HA B CD8 T cell IFNy	Group 3 (Systemic A)	1.04559
HA B CD8 T cell IFNy	Group 3 (Systemic A)	0.981481
HA B CD8 T cell IFNy	Group 3 (Systemic A)	0.963033
HA B CD8 T cell IFNy	Group 3 (Systemic A)	0.957346
HA B CD8 T cell IFNy	Group 3 (Systemic A)	0.966825
HA B CD8 T cell IFNy	Group 3 (Systemic A)	1.03325
HA B CD8 T cell IFNy	Group 3 (Systemic A)	0.854839
HA B CD8 T cell IFNy	Group 3 (Systemic A)	1.02291
HA B CD8 T cell IFNy	Group 3 (Systemic A)	0.972512

## Sheet: Fig2B
Immune feature	Cluster group	Fold-change
B HAI	Group 1 (CD8 T-cell)	1.97561
B HAI	Group 1 (CD8 T-cell)	1
B HAI	Group 1 (CD8 T-cell)	9.59476
B HAI	Group 1 (CD8 T-cell)	1
B HAI	Group 1 (CD8 T-cell)	13.5
B HAI	Group 1 (CD8 T-cell)	1
B HAI	Group 1 (CD8 T-cell)	1
B HAI	Group 1 (CD8 T-cell)	3.5
B HAI	Group 1 (CD8 T-cell)	1
B HAI	Group 1 (CD8 T-cell)	1
B HAI	Group 1 (CD8 T-cell)	5.62793
B HAI	Group 1 (CD8 T-cell)	13.5
B HAI	Group 1 (CD8 T-cell)	1
B HAI	Group 1 (CD8 T-cell)	1
B HAI	Group 1 (CD8 T-cell)	1
B HAI	Group 1 (CD8 T-cell)	1.99379
B HAI	Group 1 (CD8 T-cell)	26.8333
B HAI	Group 1 (CD8 T-cell)	0.357569
B HAI	Group 1 (CD8 T-cell)	1
B HAI	Group 1 (CD8 T-cell)	1
B HAI	Group 1 (CD8 T-cell)	1
B HAI	Group 1 (CD8 T-cell)	1
B HAI	Group 1 (CD8 T-cell)	2.8058
B HAI	Group 1 (CD8 T-cell)	1
B HAI	Group 1 (CD8 T-cell)	1
B HAI	Group 1 (CD8 T-cell)	1
B HAI	Group 1 (CD8 T-cell)	1
B HAI	Group 1 (CD8 T-cell)	1
B HAI	Group 1 (CD8 T-cell)	1.97561
B HAI	Group 1 (CD8 T-cell)	1
B HAI	Group 1 (CD8 T-cell)	1
B HAI	Group 1 (CD8 T-cell)	1.41164
B HAI	Group 1 (CD8 T-cell)	1
B HAI	Group 1 (CD8 T-cell)	7.82927
B HAI	Group 1 (CD8 T-cell)	1
B HAI	Group 1 (CD8 T-cell)	1
B HAI	Group 1 (CD8 T-cell)	1
B HAI	Group 1 (CD8 T-cell)	3.99065
B HAI	Group 1 (CD8 T-cell)	1
B HAI	Group 1 (CD8 T-cell)	1
B HAI	Group 1 (CD8 T-cell)	0.0264
B HAI	Group 1 (CD8 T-cell)	1
B HAI	Group 1 (CD8 T-cell)	1
B HAI	Group 1 (CD8 T-cell)	1
B HAI	Group 1 (CD8 T-cell)	1
B HAI	Group 1 (CD8 T-cell)	3.5
B HAI	Group 1 (CD8 T-cell)	1
B HAI	Group 1 (CD8 T-cell)	1
B HAI	Group 1 (CD8 T-cell)	0.743396
B HAI	Group 1 (CD8 T-cell)	0.506173
B HAI	Group 1 (CD8 T-cell)	1
B HAI	Group 1 (CD8 T-cell)	6.83333
B HAI	Group 1 (CD8 T-cell)	1
B HAI	Group 1 (CD8 T-cell)	1
B HAI	Group 1 (CD8 T-cell)	1
B HAI	Group 1 (CD8 T-cell)	1
B HAI	Group 1 (CD8 T-cell)	1
B HAI	Group 1 (CD8 T-cell)	1
B HAI	Group 1 (CD8 T-cell)	1
B HAI	Group 1 (CD8 T-cell)	1.99689
B HAI	Group 1 (CD8 T-cell)	1
B HAI	Group 1 (CD8 T-cell)	1
B HAI	Group 1 (CD8 T-cell)	1
B HAI	Group 1 (CD8 T-cell)	1
B HAI	Group 1 (CD8 T-cell)	1
B HAI	Group 1 (CD8 T-cell)	1
B HAI	Group 1 (CD8 T-cell)	1.4091
B HAI	Group 1 (CD8 T-cell)	1
B HAI	Group 1 (CD8 T-cell)	1
B HAI	Group 1 (CD8 T-cell)	6.83333
B HAI	Group 1 (CD8 T-cell)	1
B HAI	Group 1 (CD8 T-cell)	13.5
B HAI	Group 1 (CD8 T-cell)	1
B HAI	Group 1 (CD8 T-cell)	0.708396
B HAI	Group 1 (CD8 T-cell)	1
B HAI	Group 1 (CD8 T-cell)	6.83333
B HAI	Group 1 (CD8 T-cell)	1
B HAI	Group 1 (CD8 T-cell)	1
B HAI	Group 1 (CD8 T-cell)	1
B HAI	Group 1 (CD8 T-cell)	0.708396
B HAI	Group 1 (CD8 T-cell)	1
B HAI	Group 1 (CD8 T-cell)	1
B HAI	Group 2 (Mucosal)	1.345
B HAI	Group 2 (Mucosal)	1
B HAI	Group 2 (Mucosal)	9.595
B HAI	Group 2 (Mucosal)	13.5
B HAI	Group 2 (Mucosal)	1
B HAI	Group 2 (Mucosal)	9.595
B HAI	Group 2 (Mucosal)	1
B HAI	Group 2 (Mucosal)	3.96296
B HAI	Group 2 (Mucosal)	151.017
B HAI	Group 2 (Mucosal)	1
B HAI	Group 2 (Mucosal)	1.99379
B HAI	Group 2 (Mucosal)	5.62795
B HAI	Group 2 (Mucosal)	26.8333
B HAI	Group 2 (Mucosal)	26.8333
B HAI	Group 2 (Mucosal)	1.4091
B HAI	Group 2 (Mucosal)	26.8333
B HAI	Group 2 (Mucosal)	1
B HAI	Group 2 (Mucosal)	1.41292
B HAI	Group 2 (Mucosal)	26.8333
B HAI	Group 2 (Mucosal)	1
B HAI	Group 2 (Mucosal)	1
B HAI	Group 2 (Mucosal)	1
B HAI	Group 2 (Mucosal)	13.5
B HAI	Group 2 (Mucosal)	1
B HAI	Group 2 (Mucosal)	1
B HAI	Group 2 (Mucosal)	1
B HAI	Group 2 (Mucosal)	1
B HAI	Group 2 (Mucosal)	1
B HAI	Group 2 (Mucosal)	9.595
B HAI	Group 2 (Mucosal)	1
B HAI	Group 2 (Mucosal)	1
B HAI	Group 2 (Mucosal)	19.0167
B HAI	Group 2 (Mucosal)	13.5
B HAI	Group 2 (Mucosal)	13.5
B HAI	Group 2 (Mucosal)	1.40702
B HAI	Group 2 (Mucosal)	13.5
B HAI	Group 2 (Mucosal)	1
B HAI	Group 2 (Mucosal)	4.88071
B HAI	Group 2 (Mucosal)	6.83333
B HAI	Group 2 (Mucosal)	1
B HAI	Group 2 (Mucosal)	1
B HAI	Group 2 (Mucosal)	1
B HAI	Group 2 (Mucosal)	13.5
B HAI	Group 2 (Mucosal)	53.5
B HAI	Group 2 (Mucosal)	26.8333
B HAI	Group 2 (Mucosal)	53.5
B HAI	Group 2 (Mucosal)	1
B HAI	Group 2 (Mucosal)	1
B HAI	Group 2 (Mucosal)	1
B HAI	Group 2 (Mucosal)	9.59476
B HAI	Group 2 (Mucosal)	1.41292
B HAI	Group 2 (Mucosal)	13.5
B HAI	Group 2 (Mucosal)	1
B HAI	Group 2 (Mucosal)	1
B HAI	Group 2 (Mucosal)	1
B HAI	Group 2 (Mucosal)	4.88071
B HAI	Group 2 (Mucosal)	1
B HAI	Group 2 (Mucosal)	1.98765
B HAI	Group 2 (Mucosal)	1
B HAI	Group 2 (Mucosal)	37.879
B HAI	Group 2 (Mucosal)	13.5
B HAI	Group 2 (Mucosal)	1
B HAI	Group 2 (Mucosal)	1
B HAI	Group 2 (Mucosal)	26.8333
B HAI	Group 2 (Mucosal)	3.98137
B HAI	Group 2 (Mucosal)	1
B HAI	Group 2 (Mucosal)	1
B HAI	Group 2 (Mucosal)	13.5
B HAI	Group 2 (Mucosal)	6.83333
B HAI	Group 2 (Mucosal)	26.8333
B HAI	Group 2 (Mucosal)	6.83333
B HAI	Group 2 (Mucosal)	19.0217
B HAI	Group 2 (Mucosal)	1
B HAI	Group 2 (Mucosal)	0.708019
B HAI	Group 2 (Mucosal)	26.8333
B HAI	Group 2 (Mucosal)	1
B HAI	Group 2 (Mucosal)	1
B HAI	Group 2 (Mucosal)	19.0228
B HAI	Group 2 (Mucosal)	1
B HAI	Group 2 (Mucosal)	1
B HAI	Group 2 (Mucosal)	1
B HAI	Group 2 (Mucosal)	1
B HAI	Group 2 (Mucosal)	0.708396
B HAI	Group 2 (Mucosal)	19.0228
B HAI	Group 2 (Mucosal)	3.9868
B HAI	Group 2 (Mucosal)	1
B HAI	Group 2 (Mucosal)	9.59476
B HAI	Group 2 (Mucosal)	1.41292
B HAI	Group 3 (Systemic A)	1
B HAI	Group 3 (Systemic A)	1
B HAI	Group 3 (Systemic A)	13.5
B HAI	Group 3 (Systemic A)	1
B HAI	Group 3 (Systemic A)	1
B HAI	Group 3 (Systemic A)	7.91358
B HAI	Group 3 (Systemic A)	37.8783
B HAI	Group 3 (Systemic A)	13.5
B HAI	Group 3 (Systemic A)	1
B HAI	Group 3 (Systemic A)	1
B HAI	Group 3 (Systemic A)	1
B HAI	Group 3 (Systemic A)	26.8333
B HAI	Group 3 (Systemic A)	13.5
B HAI	Group 3 (Systemic A)	1
B HAI	Group 3 (Systemic A)	0.50078
B HAI	Group 3 (Systemic A)	1
B HAI	Group 3 (Systemic A)	37.879
B HAI	Group 3 (Systemic A)	0.707753
B HAI	Group 3 (Systemic A)	1
B HAI	Group 3 (Systemic A)	26.8333
B HAI	Group 3 (Systemic A)	1
B HAI	Group 3 (Systemic A)	1
B HAI	Group 3 (Systemic A)	1
B HAI	Group 3 (Systemic A)	1
B HAI	Group 3 (Systemic A)	1
B HAI	Group 3 (Systemic A)	9.595
B HAI	Group 3 (Systemic A)	1
B HAI	Group 3 (Systemic A)	0.70775
B HAI	Group 3 (Systemic A)	19.0217
B HAI	Group 3 (Systemic A)	1
B HAI	Group 3 (Systemic A)	26.8333
B HAI	Group 3 (Systemic A)	1
B HAI	Group 3 (Systemic A)	1
B HAI	Group 3 (Systemic A)	1.99379
B HAI	Group 3 (Systemic A)	13.5
B HAI	Group 3 (Systemic A)	1
B HAI	Group 3 (Systemic A)	1.40702
B HAI	Group 3 (Systemic A)	1
B HAI	Group 3 (Systemic A)	1
B HAI	Group 3 (Systemic A)	26.8333
B HAI	Group 3 (Systemic A)	1
B HAI	Group 3 (Systemic A)	5.63647
B HAI	Group 3 (Systemic A)	1
B HAI	Group 3 (Systemic A)	6.83333
B HAI	Group 3 (Systemic A)	0.708019
B HAI	Group 3 (Systemic A)	1
B HAI	Group 3 (Systemic A)	1
B HAI	Group 3 (Systemic A)	1
B HAI	Group 3 (Systemic A)	1
B HAI	Group 3 (Systemic A)	1.41162
B HAI	Group 3 (Systemic A)	1
B HAI	Group 3 (Systemic A)	1
B HAI	Group 3 (Systemic A)	26.8333
B HAI	Group 3 (Systemic A)	1
B HAI	Group 3 (Systemic A)	1
B HAI	Group 3 (Systemic A)	1
B HAI	Group 3 (Systemic A)	1
B HAI	Group 3 (Systemic A)	1
B HAI	Group 3 (Systemic A)	1
B HAI	Group 3 (Systemic A)	1
B HAI	Group 3 (Systemic A)	1
B HAI	Group 3 (Systemic A)	1.41164
B HAI	Group 3 (Systemic A)	1
B HAI	Group 3 (Systemic A)	0.708396
B HAI	Group 3 (Systemic A)	13.5
B HAI	Group 3 (Systemic A)	9.59476
B HAI	Group 3 (Systemic A)	1
B HAI	Group 3 (Systemic A)	1
B HAI	Group 3 (Systemic A)	1
B HAI	Group 3 (Systemic A)	9.59476
B HAI	Group 3 (Systemic A)	9.59476
B HAI	Group 3 (Systemic A)	1
B HAI	Group 3 (Systemic A)	1
B HAI	Group 3 (Systemic A)	0.708396
B/Victoria HA IgA	Group 1 (CD8 T-cell)	1.48207
B/Victoria HA IgA	Group 1 (CD8 T-cell)	0.905933
B/Victoria HA IgA	Group 1 (CD8 T-cell)	0.839285
B/Victoria HA IgA	Group 1 (CD8 T-cell)	1.12245
B/Victoria HA IgA	Group 1 (CD8 T-cell)	1.07959
B/Victoria HA IgA	Group 1 (CD8 T-cell)	0.73927
B/Victoria HA IgA	Group 1 (CD8 T-cell)	0.42818
B/Victoria HA IgA	Group 1 (CD8 T-cell)	0.859234
B/Victoria HA IgA	Group 1 (CD8 T-cell)	2.16681
B/Victoria HA IgA	Group 1 (CD8 T-cell)	0.047435
B/Victoria HA IgA	Group 1 (CD8 T-cell)	0.561916
B/Victoria HA IgA	Group 1 (CD8 T-cell)	0.87408
B/Victoria HA IgA	Group 1 (CD8 T-cell)	0.492177
B/Victoria HA IgA	Group 1 (CD8 T-cell)	0.585195
B/Victoria HA IgA	Group 1 (CD8 T-cell)	4.44126
B/Victoria HA IgA	Group 1 (CD8 T-cell)	0.675313
B/Victoria HA IgA	Group 1 (CD8 T-cell)	3.76512
B/Victoria HA IgA	Group 1 (CD8 T-cell)	1.43515
B/Victoria HA IgA	Group 1 (CD8 T-cell)	1.04838
B/Victoria HA IgA	Group 1 (CD8 T-cell)	0.388583
B/Victoria HA IgA	Group 1 (CD8 T-cell)	7.78525
B/Victoria HA IgA	Group 1 (CD8 T-cell)	1.05273
B/Victoria HA IgA	Group 1 (CD8 T-cell)	0.62306
B/Victoria HA IgA	Group 1 (CD8 T-cell)	0.450694
B/Victoria HA IgA	Group 1 (CD8 T-cell)	2.10047
B/Victoria HA IgA	Group 1 (CD8 T-cell)	0.825359
B/Victoria HA IgA	Group 1 (CD8 T-cell)	4.89984
B/Victoria HA IgA	Group 1 (CD8 T-cell)	3.13377
B/Victoria HA IgA	Group 1 (CD8 T-cell)	1.25141
B/Victoria HA IgA	Group 1 (CD8 T-cell)	2.64572
B/Victoria HA IgA	Group 1 (CD8 T-cell)	1.60301
B/Victoria HA IgA	Group 1 (CD8 T-cell)	1.55862
B/Victoria HA IgA	Group 1 (CD8 T-cell)	1.03799
B/Victoria HA IgA	Group 1 (CD8 T-cell)	0.578365
B/Victoria HA IgA	Group 1 (CD8 T-cell)	0.713901
B/Victoria HA IgA	Group 1 (CD8 T-cell)	1.02485
B/Victoria HA IgA	Group 1 (CD8 T-cell)	1.29313
B/Victoria HA IgA	Group 1 (CD8 T-cell)	0.84503
B/Victoria HA IgA	Group 1 (CD8 T-cell)	1.11035
B/Victoria HA IgA	Group 1 (CD8 T-cell)	0.804407
B/Victoria HA IgA	Group 1 (CD8 T-cell)	1.81123
B/Victoria HA IgA	Group 1 (CD8 T-cell)	0.878151
B/Victoria HA IgA	Group 1 (CD8 T-cell)	0.565995
B/Victoria HA IgA	Group 1 (CD8 T-cell)	0.204157
B/Victoria HA IgA	Group 1 (CD8 T-cell)	0.283277
B/Victoria HA IgA	Group 1 (CD8 T-cell)	0.998118
B/Victoria HA IgA	Group 1 (CD8 T-cell)	0.984088
B/Victoria HA IgA	Group 1 (CD8 T-cell)	1.28821
B/Victoria HA IgA	Group 1 (CD8 T-cell)	0.167504
B/Victoria HA IgA	Group 1 (CD8 T-cell)	1.6575
B/Victoria HA IgA	Group 1 (CD8 T-cell)	0.679176
B/Victoria HA IgA	Group 1 (CD8 T-cell)	0.315136
B/Victoria HA IgA	Group 1 (CD8 T-cell)	0.335426
B/Victoria HA IgA	Group 1 (CD8 T-cell)	1.04901
B/Victoria HA IgA	Group 1 (CD8 T-cell)	0.800433
B/Victoria HA IgA	Group 1 (CD8 T-cell)	2.00896
B/Victoria HA IgA	Group 1 (CD8 T-cell)	0.183646
B/Victoria HA IgA	Group 1 (CD8 T-cell)	0.642965
B/Victoria HA IgA	Group 1 (CD8 T-cell)	0.551459
B/Victoria HA IgA	Group 1 (CD8 T-cell)	7.4644
B/Victoria HA IgA	Group 1 (CD8 T-cell)	1.93759
B/Victoria HA IgA	Group 1 (CD8 T-cell)	1.70961
B/Victoria HA IgA	Group 1 (CD8 T-cell)	1.34408
B/Victoria HA IgA	Group 1 (CD8 T-cell)	0.63177
B/Victoria HA IgA	Group 1 (CD8 T-cell)	0.656297
B/Victoria HA IgA	Group 1 (CD8 T-cell)	0.658444
B/Victoria HA IgA	Group 1 (CD8 T-cell)	0.01868
B/Victoria HA IgA	Group 1 (CD8 T-cell)	1.37734
B/Victoria HA IgA	Group 1 (CD8 T-cell)	3.82845
B/Victoria HA IgA	Group 1 (CD8 T-cell)	0.703351
B/Victoria HA IgA	Group 1 (CD8 T-cell)	0.502252
B/Victoria HA IgA	Group 2 (Mucosal)	1.96883
B/Victoria HA IgA	Group 2 (Mucosal)	1.92171
B/Victoria HA IgA	Group 2 (Mucosal)	1.34491
B/Victoria HA IgA	Group 2 (Mucosal)	2.03422
B/Victoria HA IgA	Group 2 (Mucosal)	4.15263
B/Victoria HA IgA	Group 2 (Mucosal)	0.971191
B/Victoria HA IgA	Group 2 (Mucosal)	1.05764
B/Victoria HA IgA	Group 2 (Mucosal)	2.05099
B/Victoria HA IgA	Group 2 (Mucosal)	2.23387
B/Victoria HA IgA	Group 2 (Mucosal)	1.02086
B/Victoria HA IgA	Group 2 (Mucosal)	1.23304
B/Victoria HA IgA	Group 2 (Mucosal)	8.23273
B/Victoria HA IgA	Group 2 (Mucosal)	1.16276
B/Victoria HA IgA	Group 2 (Mucosal)	0.310284
B/Victoria HA IgA	Group 2 (Mucosal)	1.51108
B/Victoria HA IgA	Group 2 (Mucosal)	3.08358
B/Victoria HA IgA	Group 2 (Mucosal)	5.02408
B/Victoria HA IgA	Group 2 (Mucosal)	2.47648
B/Victoria HA IgA	Group 2 (Mucosal)	6.29986
B/Victoria HA IgA	Group 2 (Mucosal)	1.91934
B/Victoria HA IgA	Group 2 (Mucosal)	0.94258
B/Victoria HA IgA	Group 2 (Mucosal)	1.54545
B/Victoria HA IgA	Group 2 (Mucosal)	0.75219
B/Victoria HA IgA	Group 2 (Mucosal)	1.09575
B/Victoria HA IgA	Group 2 (Mucosal)	3.54073
B/Victoria HA IgA	Group 2 (Mucosal)	2.41143
B/Victoria HA IgA	Group 2 (Mucosal)	4.92484
B/Victoria HA IgA	Group 2 (Mucosal)	0.998384
B/Victoria HA IgA	Group 2 (Mucosal)	1.18822
B/Victoria HA IgA	Group 2 (Mucosal)	0.764575
B/Victoria HA IgA	Group 2 (Mucosal)	8.89766
B/Victoria HA IgA	Group 2 (Mucosal)	3.12039
B/Victoria HA IgA	Group 2 (Mucosal)	2.74356
B/Victoria HA IgA	Group 2 (Mucosal)	1.22567
B/Victoria HA IgA	Group 2 (Mucosal)	3.25357
B/Victoria HA IgA	Group 2 (Mucosal)	7.8645
B/Victoria HA IgA	Group 2 (Mucosal)	2.49358
B/Victoria HA IgA	Group 2 (Mucosal)	2.62654
B/Victoria HA IgA	Group 2 (Mucosal)	1.4317
B/Victoria HA IgA	Group 2 (Mucosal)	5.95054
B/Victoria HA IgA	Group 2 (Mucosal)	1.2063
B/Victoria HA IgA	Group 2 (Mucosal)	0.883821
B/Victoria HA IgA	Group 2 (Mucosal)	2.72691
B/Victoria HA IgA	Group 2 (Mucosal)	20.0989
B/Victoria HA IgA	Group 2 (Mucosal)	0.766868
B/Victoria HA IgA	Group 2 (Mucosal)	1.1518
B/Victoria HA IgA	Group 2 (Mucosal)	1.19383
B/Victoria HA IgA	Group 2 (Mucosal)	1.94098
B/Victoria HA IgA	Group 2 (Mucosal)	121.454
B/Victoria HA IgA	Group 2 (Mucosal)	1.71296
B/Victoria HA IgA	Group 2 (Mucosal)	2.66091
B/Victoria HA IgA	Group 2 (Mucosal)	0.986262
B/Victoria HA IgA	Group 2 (Mucosal)	8.14223
B/Victoria HA IgA	Group 2 (Mucosal)	1.80713
B/Victoria HA IgA	Group 2 (Mucosal)	1.40735
B/Victoria HA IgA	Group 2 (Mucosal)	2.542
B/Victoria HA IgA	Group 2 (Mucosal)	1.97469
B/Victoria HA IgA	Group 2 (Mucosal)	2.47762
B/Victoria HA IgA	Group 2 (Mucosal)	0.702626
B/Victoria HA IgA	Group 2 (Mucosal)	1.6432
B/Victoria HA IgA	Group 2 (Mucosal)	1.06483
B/Victoria HA IgA	Group 2 (Mucosal)	2.35851
B/Victoria HA IgA	Group 2 (Mucosal)	1.32194
B/Victoria HA IgA	Group 2 (Mucosal)	3.90972
B/Victoria HA IgA	Group 2 (Mucosal)	2.92192
B/Victoria HA IgA	Group 2 (Mucosal)	1.09374
B/Victoria HA IgA	Group 2 (Mucosal)	59.5046
B/Victoria HA IgA	Group 2 (Mucosal)	1.49194
B/Victoria HA IgA	Group 2 (Mucosal)	1.18429
B/Victoria HA IgA	Group 2 (Mucosal)	1.59573
B/Victoria HA IgA	Group 2 (Mucosal)	0.045554
B/Victoria HA IgA	Group 2 (Mucosal)	1.74103
B/Victoria HA IgA	Group 2 (Mucosal)	1.25366
B/Victoria HA IgA	Group 2 (Mucosal)	1.56764
B/Victoria HA IgA	Group 2 (Mucosal)	1.54957
B/Victoria HA IgA	Group 2 (Mucosal)	1.03172
B/Victoria HA IgA	Group 2 (Mucosal)	1.56972
B/Victoria HA IgA	Group 2 (Mucosal)	0.973511
B/Victoria HA IgA	Group 2 (Mucosal)	1.10646
B/Victoria HA IgA	Group 2 (Mucosal)	3.97321
B/Victoria HA IgA	Group 2 (Mucosal)	3.81579
B/Victoria HA IgA	Group 2 (Mucosal)	3.7847
B/Victoria HA IgA	Group 3 (Systemic A)	0.827545
B/Victoria HA IgA	Group 3 (Systemic A)	0.403586
B/Victoria HA IgA	Group 3 (Systemic A)	4.84917
B/Victoria HA IgA	Group 3 (Systemic A)	0.834154
B/Victoria HA IgA	Group 3 (Systemic A)	1.12208
B/Victoria HA IgA	Group 3 (Systemic A)	10.0752
B/Victoria HA IgA	Group 3 (Systemic A)	1.80506
B/Victoria HA IgA	Group 3 (Systemic A)	0.702994
B/Victoria HA IgA	Group 3 (Systemic A)	1.485
B/Victoria HA IgA	Group 3 (Systemic A)	2.89546
B/Victoria HA IgA	Group 3 (Systemic A)	1.19778
B/Victoria HA IgA	Group 3 (Systemic A)	0.714061
B/Victoria HA IgA	Group 3 (Systemic A)	1.00385
B/Victoria HA IgA	Group 3 (Systemic A)	0.849998
B/Victoria HA IgA	Group 3 (Systemic A)	0.21509
B/Victoria HA IgA	Group 3 (Systemic A)	0.259283
B/Victoria HA IgA	Group 3 (Systemic A)	0.16926
B/Victoria HA IgA	Group 3 (Systemic A)	3.41736
B/Victoria HA IgA	Group 3 (Systemic A)	0.74552
B/Victoria HA IgA	Group 3 (Systemic A)	0.945322
B/Victoria HA IgA	Group 3 (Systemic A)	0.23819
B/Victoria HA IgA	Group 3 (Systemic A)	0.89178
B/Victoria HA IgA	Group 3 (Systemic A)	2.74698
B/Victoria HA IgA	Group 3 (Systemic A)	3.12039
B/Victoria HA IgA	Group 3 (Systemic A)	0.979434
B/Victoria HA IgA	Group 3 (Systemic A)	1.21714
B/Victoria HA IgA	Group 3 (Systemic A)	0.656669
B/Victoria HA IgA	Group 3 (Systemic A)	0.937157
B/Victoria HA IgA	Group 3 (Systemic A)	1.58972
B/Victoria HA IgA	Group 3 (Systemic A)	1.30976
B/Victoria HA IgA	Group 3 (Systemic A)	0.38008
B/Victoria HA IgA	Group 3 (Systemic A)	1.93963
B/Victoria HA IgA	Group 3 (Systemic A)	0.715771
B/Victoria HA IgA	Group 3 (Systemic A)	1.08862
B/Victoria HA IgA	Group 3 (Systemic A)	1.44871
B/Victoria HA IgA	Group 3 (Systemic A)	0.255516
B/Victoria HA IgA	Group 3 (Systemic A)	1.16494
B/Victoria HA IgA	Group 3 (Systemic A)	0.581689
B/Victoria HA IgA	Group 3 (Systemic A)	0.441511
B/Victoria HA IgA	Group 3 (Systemic A)	1.1041
B/Victoria HA IgA	Group 3 (Systemic A)	1.21489
B/Victoria HA IgA	Group 3 (Systemic A)	0.869292
B/Victoria HA IgA	Group 3 (Systemic A)	1.0554
B/Victoria HA IgA	Group 3 (Systemic A)	0.44575
B/Victoria HA IgA	Group 3 (Systemic A)	0.564751
B/Victoria HA IgA	Group 3 (Systemic A)	0.879473
B/Victoria HA IgA	Group 3 (Systemic A)	1.81779
B/Victoria HA IgA	Group 3 (Systemic A)	0.703901
B/Victoria HA IgA	Group 3 (Systemic A)	3.31723
B/Victoria HA IgA	Group 3 (Systemic A)	1.27942
B/Victoria HA IgA	Group 3 (Systemic A)	1.97511
B/Victoria HA IgA	Group 3 (Systemic A)	0.466003
B/Victoria HA IgA	Group 3 (Systemic A)	4.97201
B/Victoria HA IgA	Group 3 (Systemic A)	1.43958
B/Victoria HA IgA	Group 3 (Systemic A)	1.43633
B/Victoria HA IgA	Group 3 (Systemic A)	0.652013
B/Victoria HA IgA	Group 3 (Systemic A)	9.10192
B/Victoria HA IgA	Group 3 (Systemic A)	0.273265
B/Victoria HA IgA	Group 3 (Systemic A)	0.661604
B/Victoria HA IgA	Group 3 (Systemic A)	0.93062
B/Victoria HA IgA	Group 3 (Systemic A)	0.194753
B/Victoria NA IgA	Group 1 (CD8 T-cell)	1.12232
B/Victoria NA IgA	Group 1 (CD8 T-cell)	0.80238
B/Victoria NA IgA	Group 1 (CD8 T-cell)	0.971853
B/Victoria NA IgA	Group 1 (CD8 T-cell)	1.40292
B/Victoria NA IgA	Group 1 (CD8 T-cell)	0.913528
B/Victoria NA IgA	Group 1 (CD8 T-cell)	2.09001
B/Victoria NA IgA	Group 1 (CD8 T-cell)	0.383626
B/Victoria NA IgA	Group 1 (CD8 T-cell)	1.20022
B/Victoria NA IgA	Group 1 (CD8 T-cell)	2.00801
B/Victoria NA IgA	Group 1 (CD8 T-cell)	0.716817
B/Victoria NA IgA	Group 1 (CD8 T-cell)	0.678273
B/Victoria NA IgA	Group 1 (CD8 T-cell)	0.076442
B/Victoria NA IgA	Group 1 (CD8 T-cell)	0.342421
B/Victoria NA IgA	Group 1 (CD8 T-cell)	0.911615
B/Victoria NA IgA	Group 1 (CD8 T-cell)	1.40839
B/Victoria NA IgA	Group 1 (CD8 T-cell)	0.919459
B/Victoria NA IgA	Group 1 (CD8 T-cell)	4.44515
B/Victoria NA IgA	Group 1 (CD8 T-cell)	1.27189
B/Victoria NA IgA	Group 1 (CD8 T-cell)	0.330963
B/Victoria NA IgA	Group 1 (CD8 T-cell)	0.41344
B/Victoria NA IgA	Group 1 (CD8 T-cell)	0.72242
B/Victoria NA IgA	Group 1 (CD8 T-cell)	1.33108
B/Victoria NA IgA	Group 1 (CD8 T-cell)	0.879125
B/Victoria NA IgA	Group 1 (CD8 T-cell)	0.10655
B/Victoria NA IgA	Group 1 (CD8 T-cell)	1.34091
B/Victoria NA IgA	Group 1 (CD8 T-cell)	0.626944
B/Victoria NA IgA	Group 1 (CD8 T-cell)	1.09441
B/Victoria NA IgA	Group 1 (CD8 T-cell)	1.72691
B/Victoria NA IgA	Group 1 (CD8 T-cell)	1.39118
B/Victoria NA IgA	Group 1 (CD8 T-cell)	1.66014
B/Victoria NA IgA	Group 1 (CD8 T-cell)	3.82492
B/Victoria NA IgA	Group 1 (CD8 T-cell)	1.75285
B/Victoria NA IgA	Group 1 (CD8 T-cell)	0.644569
B/Victoria NA IgA	Group 1 (CD8 T-cell)	1.23633
B/Victoria NA IgA	Group 1 (CD8 T-cell)	0.861492
B/Victoria NA IgA	Group 1 (CD8 T-cell)	0.628569
B/Victoria NA IgA	Group 1 (CD8 T-cell)	0.984295
B/Victoria NA IgA	Group 1 (CD8 T-cell)	1.80468
B/Victoria NA IgA	Group 1 (CD8 T-cell)	0.863456
B/Victoria NA IgA	Group 1 (CD8 T-cell)	0.275556
B/Victoria NA IgA	Group 1 (CD8 T-cell)	0.989485
B/Victoria NA IgA	Group 1 (CD8 T-cell)	1.08176
B/Victoria NA IgA	Group 1 (CD8 T-cell)	0.538251
B/Victoria NA IgA	Group 1 (CD8 T-cell)	0.347484
B/Victoria NA IgA	Group 1 (CD8 T-cell)	0.464557
B/Victoria NA IgA	Group 1 (CD8 T-cell)	2.25435
B/Victoria NA IgA	Group 1 (CD8 T-cell)	1.14043
B/Victoria NA IgA	Group 1 (CD8 T-cell)	0.708182
B/Victoria NA IgA	Group 1 (CD8 T-cell)	0.537524
B/Victoria NA IgA	Group 1 (CD8 T-cell)	0.594412
B/Victoria NA IgA	Group 1 (CD8 T-cell)	0.972777
B/Victoria NA IgA	Group 1 (CD8 T-cell)	1.8921
B/Victoria NA IgA	Group 1 (CD8 T-cell)	0.95768
B/Victoria NA IgA	Group 1 (CD8 T-cell)	0.939055
B/Victoria NA IgA	Group 1 (CD8 T-cell)	0.460571
B/Victoria NA IgA	Group 1 (CD8 T-cell)	1.06807
B/Victoria NA IgA	Group 1 (CD8 T-cell)	0.159865
B/Victoria NA IgA	Group 1 (CD8 T-cell)	0.725364
B/Victoria NA IgA	Group 1 (CD8 T-cell)	1.54577
B/Victoria NA IgA	Group 1 (CD8 T-cell)	2.05344
B/Victoria NA IgA	Group 1 (CD8 T-cell)	0.278739
B/Victoria NA IgA	Group 1 (CD8 T-cell)	1.61754
B/Victoria NA IgA	Group 1 (CD8 T-cell)	1.25438
B/Victoria NA IgA	Group 1 (CD8 T-cell)	1.08158
B/Victoria NA IgA	Group 1 (CD8 T-cell)	0.560913
B/Victoria NA IgA	Group 1 (CD8 T-cell)	0.760615
B/Victoria NA IgA	Group 1 (CD8 T-cell)	0.027095
B/Victoria NA IgA	Group 1 (CD8 T-cell)	0.653705
B/Victoria NA IgA	Group 1 (CD8 T-cell)	2.12685
B/Victoria NA IgA	Group 1 (CD8 T-cell)	0.918889
B/Victoria NA IgA	Group 1 (CD8 T-cell)	0.464181
B/Victoria NA IgA	Group 2 (Mucosal)	1.90365
B/Victoria NA IgA	Group 2 (Mucosal)	1.67088
B/Victoria NA IgA	Group 2 (Mucosal)	1.07098
B/Victoria NA IgA	Group 2 (Mucosal)	3.85149
B/Victoria NA IgA	Group 2 (Mucosal)	10.9856
B/Victoria NA IgA	Group 2 (Mucosal)	1.94935
B/Victoria NA IgA	Group 2 (Mucosal)	0.879183
B/Victoria NA IgA	Group 2 (Mucosal)	3.07171
B/Victoria NA IgA	Group 2 (Mucosal)	1.72672
B/Victoria NA IgA	Group 2 (Mucosal)	0.704298
B/Victoria NA IgA	Group 2 (Mucosal)	2.88862
B/Victoria NA IgA	Group 2 (Mucosal)	1.65198
B/Victoria NA IgA	Group 2 (Mucosal)	7.19332
B/Victoria NA IgA	Group 2 (Mucosal)	2.18523
B/Victoria NA IgA	Group 2 (Mucosal)	0.478961
B/Victoria NA IgA	Group 2 (Mucosal)	1.73457
B/Victoria NA IgA	Group 2 (Mucosal)	15.048
B/Victoria NA IgA	Group 2 (Mucosal)	2.3069
B/Victoria NA IgA	Group 2 (Mucosal)	1.69783
B/Victoria NA IgA	Group 2 (Mucosal)	1.79441
B/Victoria NA IgA	Group 2 (Mucosal)	1.09819
B/Victoria NA IgA	Group 2 (Mucosal)	7.24462
B/Victoria NA IgA	Group 2 (Mucosal)	1.2373
B/Victoria NA IgA	Group 2 (Mucosal)	0.748183
B/Victoria NA IgA	Group 2 (Mucosal)	2.2375
B/Victoria NA IgA	Group 2 (Mucosal)	1.0544
B/Victoria NA IgA	Group 2 (Mucosal)	10.9444
B/Victoria NA IgA	Group 2 (Mucosal)	0.655968
B/Victoria NA IgA	Group 2 (Mucosal)	1.38705
B/Victoria NA IgA	Group 2 (Mucosal)	1.00475
B/Victoria NA IgA	Group 2 (Mucosal)	3.48861
B/Victoria NA IgA	Group 2 (Mucosal)	3.60905
B/Victoria NA IgA	Group 2 (Mucosal)	2.6948
B/Victoria NA IgA	Group 2 (Mucosal)	1.34641
B/Victoria NA IgA	Group 2 (Mucosal)	5.48464
B/Victoria NA IgA	Group 2 (Mucosal)	5.46757
B/Victoria NA IgA	Group 2 (Mucosal)	1.93085
B/Victoria NA IgA	Group 2 (Mucosal)	8.25179
B/Victoria NA IgA	Group 2 (Mucosal)	4.41053
B/Victoria NA IgA	Group 2 (Mucosal)	2.12411
B/Victoria NA IgA	Group 2 (Mucosal)	0.614008
B/Victoria NA IgA	Group 2 (Mucosal)	0.675774
B/Victoria NA IgA	Group 2 (Mucosal)	4.06864
B/Victoria NA IgA	Group 2 (Mucosal)	1.51513
B/Victoria NA IgA	Group 2 (Mucosal)	0.967302
B/Victoria NA IgA	Group 2 (Mucosal)	0.728975
B/Victoria NA IgA	Group 2 (Mucosal)	0.61519
B/Victoria NA IgA	Group 2 (Mucosal)	1.88527
B/Victoria NA IgA	Group 2 (Mucosal)	4.12095
B/Victoria NA IgA	Group 2 (Mucosal)	14.9783
B/Victoria NA IgA	Group 2 (Mucosal)	2.96078
B/Victoria NA IgA	Group 2 (Mucosal)	1.17797
B/Victoria NA IgA	Group 2 (Mucosal)	4.36041
B/Victoria NA IgA	Group 2 (Mucosal)	0.389091
B/Victoria NA IgA	Group 2 (Mucosal)	4.49684
B/Victoria NA IgA	Group 2 (Mucosal)	6.13348
B/Victoria NA IgA	Group 2 (Mucosal)	10.6608
B/Victoria NA IgA	Group 2 (Mucosal)	2.21831
B/Victoria NA IgA	Group 2 (Mucosal)	1.23967
B/Victoria NA IgA	Group 2 (Mucosal)	1.56787
B/Victoria NA IgA	Group 2 (Mucosal)	1.63176
B/Victoria NA IgA	Group 2 (Mucosal)	1.54294
B/Victoria NA IgA	Group 2 (Mucosal)	0.914988
B/Victoria NA IgA	Group 2 (Mucosal)	5.90107
B/Victoria NA IgA	Group 2 (Mucosal)	1.98736
B/Victoria NA IgA	Group 2 (Mucosal)	1.29339
B/Victoria NA IgA	Group 2 (Mucosal)	11.4781
B/Victoria NA IgA	Group 2 (Mucosal)	1.40478
B/Victoria NA IgA	Group 2 (Mucosal)	0.794362
B/Victoria NA IgA	Group 2 (Mucosal)	1.63974
B/Victoria NA IgA	Group 2 (Mucosal)	0.195498
B/Victoria NA IgA	Group 2 (Mucosal)	1.34973
B/Victoria NA IgA	Group 2 (Mucosal)	2.26088
B/Victoria NA IgA	Group 2 (Mucosal)	7.302
B/Victoria NA IgA	Group 2 (Mucosal)	2.03217
B/Victoria NA IgA	Group 2 (Mucosal)	0.733942
B/Victoria NA IgA	Group 2 (Mucosal)	1.61612
B/Victoria NA IgA	Group 2 (Mucosal)	1.22226
B/Victoria NA IgA	Group 2 (Mucosal)	0.727895
B/Victoria NA IgA	Group 2 (Mucosal)	4.70266
B/Victoria NA IgA	Group 2 (Mucosal)	9.77777
B/Victoria NA IgA	Group 2 (Mucosal)	1.91153
B/Victoria NA IgA	Group 3 (Systemic A)	1.16522
B/Victoria NA IgA	Group 3 (Systemic A)	1.32645
B/Victoria NA IgA	Group 3 (Systemic A)	1.28318
B/Victoria NA IgA	Group 3 (Systemic A)	0.891343
B/Victoria NA IgA	Group 3 (Systemic A)	1.4989
B/Victoria NA IgA	Group 3 (Systemic A)	2.18024
B/Victoria NA IgA	Group 3 (Systemic A)	2.25929
B/Victoria NA IgA	Group 3 (Systemic A)	0.628334
B/Victoria NA IgA	Group 3 (Systemic A)	1.44006
B/Victoria NA IgA	Group 3 (Systemic A)	2.48842
B/Victoria NA IgA	Group 3 (Systemic A)	1.26764
B/Victoria NA IgA	Group 3 (Systemic A)	0.447858
B/Victoria NA IgA	Group 3 (Systemic A)	1.35663
B/Victoria NA IgA	Group 3 (Systemic A)	1.1017
B/Victoria NA IgA	Group 3 (Systemic A)	0.390345
B/Victoria NA IgA	Group 3 (Systemic A)	0.104816
B/Victoria NA IgA	Group 3 (Systemic A)	1.87099
B/Victoria NA IgA	Group 3 (Systemic A)	1.17936
B/Victoria NA IgA	Group 3 (Systemic A)	1.34614
B/Victoria NA IgA	Group 3 (Systemic A)	2.00443
B/Victoria NA IgA	Group 3 (Systemic A)	0.756718
B/Victoria NA IgA	Group 3 (Systemic A)	1.46974
B/Victoria NA IgA	Group 3 (Systemic A)	2.18938
B/Victoria NA IgA	Group 3 (Systemic A)	2.71191
B/Victoria NA IgA	Group 3 (Systemic A)	0.739688
B/Victoria NA IgA	Group 3 (Systemic A)	1.63438
B/Victoria NA IgA	Group 3 (Systemic A)	0.958234
B/Victoria NA IgA	Group 3 (Systemic A)	1.02165
B/Victoria NA IgA	Group 3 (Systemic A)	1.10271
B/Victoria NA IgA	Group 3 (Systemic A)	0.886382
B/Victoria NA IgA	Group 3 (Systemic A)	0.419319
B/Victoria NA IgA	Group 3 (Systemic A)	0.5574
B/Victoria NA IgA	Group 3 (Systemic A)	4.59586
B/Victoria NA IgA	Group 3 (Systemic A)	3.49271
B/Victoria NA IgA	Group 3 (Systemic A)	2.43708
B/Victoria NA IgA	Group 3 (Systemic A)	0.276713
B/Victoria NA IgA	Group 3 (Systemic A)	0.991844
B/Victoria NA IgA	Group 3 (Systemic A)	0.536748
B/Victoria NA IgA	Group 3 (Systemic A)	0.322991
B/Victoria NA IgA	Group 3 (Systemic A)	0.27227
B/Victoria NA IgA	Group 3 (Systemic A)	1.35297
B/Victoria NA IgA	Group 3 (Systemic A)	0.921156
B/Victoria NA IgA	Group 3 (Systemic A)	3.97347
B/Victoria NA IgA	Group 3 (Systemic A)	0.608234
B/Victoria NA IgA	Group 3 (Systemic A)	2.09133
B/Victoria NA IgA	Group 3 (Systemic A)	1.03244
B/Victoria NA IgA	Group 3 (Systemic A)	2.07065
B/Victoria NA IgA	Group 3 (Systemic A)	0.776599
B/Victoria NA IgA	Group 3 (Systemic A)	0.232771
B/Victoria NA IgA	Group 3 (Systemic A)	0.85888
B/Victoria NA IgA	Group 3 (Systemic A)	1.59508
B/Victoria NA IgA	Group 3 (Systemic A)	0.420927
B/Victoria NA IgA	Group 3 (Systemic A)	3.25339
B/Victoria NA IgA	Group 3 (Systemic A)	1.16515
B/Victoria NA IgA	Group 3 (Systemic A)	1.69372
B/Victoria NA IgA	Group 3 (Systemic A)	0.78782
B/Victoria NA IgA	Group 3 (Systemic A)	2.7811
B/Victoria NA IgA	Group 3 (Systemic A)	0.379553
B/Victoria NA IgA	Group 3 (Systemic A)	0.8526
B/Victoria NA IgA	Group 3 (Systemic A)	1.04836
B/Victoria NA IgA	Group 3 (Systemic A)	0.410283
cH6/1 IgA	Group 1 (CD8 T-cell)	2.86624
cH6/1 IgA	Group 1 (CD8 T-cell)	0.594365
cH6/1 IgA	Group 1 (CD8 T-cell)	0.357505
cH6/1 IgA	Group 1 (CD8 T-cell)	0.258532
cH6/1 IgA	Group 1 (CD8 T-cell)	459.9
cH6/1 IgA	Group 1 (CD8 T-cell)	0.58927
cH6/1 IgA	Group 1 (CD8 T-cell)	65.9
cH6/1 IgA	Group 1 (CD8 T-cell)	0.068966
cH6/1 IgA	Group 1 (CD8 T-cell)	0.168966
cH6/1 IgA	Group 1 (CD8 T-cell)	0.204199
cH6/1 IgA	Group 1 (CD8 T-cell)	0.726065
cH6/1 IgA	Group 1 (CD8 T-cell)	0.000696
cH6/1 IgA	Group 1 (CD8 T-cell)	0.000265
cH6/1 IgA	Group 1 (CD8 T-cell)	0.337607
cH6/1 IgA	Group 1 (CD8 T-cell)	1.85558
cH6/1 IgA	Group 1 (CD8 T-cell)	0.61195
cH6/1 IgA	Group 1 (CD8 T-cell)	1.33145
cH6/1 IgA	Group 1 (CD8 T-cell)	0.241818
cH6/1 IgA	Group 1 (CD8 T-cell)	1.09657
cH6/1 IgA	Group 1 (CD8 T-cell)	0.059067
cH6/1 IgA	Group 1 (CD8 T-cell)	0.073011
cH6/1 IgA	Group 1 (CD8 T-cell)	1.42477
cH6/1 IgA	Group 1 (CD8 T-cell)	0.263599
cH6/1 IgA	Group 1 (CD8 T-cell)	1.63776
cH6/1 IgA	Group 1 (CD8 T-cell)	0.710201
cH6/1 IgA	Group 1 (CD8 T-cell)	4.64356
cH6/1 IgA	Group 1 (CD8 T-cell)	187
cH6/1 IgA	Group 1 (CD8 T-cell)	1.10435
cH6/1 IgA	Group 1 (CD8 T-cell)	7.87551
cH6/1 IgA	Group 1 (CD8 T-cell)	1.95995
cH6/1 IgA	Group 1 (CD8 T-cell)	1.97938
cH6/1 IgA	Group 1 (CD8 T-cell)	0.022287
cH6/1 IgA	Group 1 (CD8 T-cell)	0.684276
cH6/1 IgA	Group 1 (CD8 T-cell)	0.354662
cH6/1 IgA	Group 1 (CD8 T-cell)	0.00375
cH6/1 IgA	Group 1 (CD8 T-cell)	0.036583
cH6/1 IgA	Group 1 (CD8 T-cell)	2.03388
cH6/1 IgA	Group 1 (CD8 T-cell)	0.312191
cH6/1 IgA	Group 1 (CD8 T-cell)	1.52478
cH6/1 IgA	Group 1 (CD8 T-cell)	154.5
cH6/1 IgA	Group 1 (CD8 T-cell)	0.5
cH6/1 IgA	Group 1 (CD8 T-cell)	0.046432
cH6/1 IgA	Group 1 (CD8 T-cell)	0.663899
cH6/1 IgA	Group 1 (CD8 T-cell)	6.8156
cH6/1 IgA	Group 1 (CD8 T-cell)	133.7
cH6/1 IgA	Group 1 (CD8 T-cell)	0.111458
cH6/1 IgA	Group 1 (CD8 T-cell)	21.9146
cH6/1 IgA	Group 1 (CD8 T-cell)	1.48229
cH6/1 IgA	Group 1 (CD8 T-cell)	1.23936
cH6/1 IgA	Group 2 (Mucosal)	8.35842
cH6/1 IgA	Group 2 (Mucosal)	0.415443
cH6/1 IgA	Group 2 (Mucosal)	270.55
cH6/1 IgA	Group 2 (Mucosal)	3.24745
cH6/1 IgA	Group 2 (Mucosal)	18.4973
cH6/1 IgA	Group 2 (Mucosal)	0.839077
cH6/1 IgA	Group 2 (Mucosal)	0.119997
cH6/1 IgA	Group 2 (Mucosal)	0.393535
cH6/1 IgA	Group 2 (Mucosal)	0.004277
cH6/1 IgA	Group 2 (Mucosal)	10.1621
cH6/1 IgA	Group 2 (Mucosal)	47.28
cH6/1 IgA	Group 2 (Mucosal)	0.695004
cH6/1 IgA	Group 2 (Mucosal)	1.89174
cH6/1 IgA	Group 2 (Mucosal)	99.95
cH6/1 IgA	Group 2 (Mucosal)	4.30242
cH6/1 IgA	Group 2 (Mucosal)	26.8895
cH6/1 IgA	Group 2 (Mucosal)	1.50616
cH6/1 IgA	Group 2 (Mucosal)	119.75
cH6/1 IgA	Group 2 (Mucosal)	308.25
cH6/1 IgA	Group 2 (Mucosal)	0.001049
cH6/1 IgA	Group 2 (Mucosal)	485.45
cH6/1 IgA	Group 2 (Mucosal)	150
cH6/1 IgA	Group 2 (Mucosal)	0.330114
cH6/1 IgA	Group 2 (Mucosal)	0.5
cH6/1 IgA	Group 2 (Mucosal)	5.19957
cH6/1 IgA	Group 2 (Mucosal)	1.72165
cH6/1 IgA	Group 2 (Mucosal)	0.651468
cH6/1 IgA	Group 2 (Mucosal)	3.55146
cH6/1 IgA	Group 2 (Mucosal)	1.14624
cH6/1 IgA	Group 2 (Mucosal)	2.57445
cH6/1 IgA	Group 2 (Mucosal)	0.836271
cH6/1 IgA	Group 2 (Mucosal)	0.5
cH6/1 IgA	Group 2 (Mucosal)	0.482593
cH6/1 IgA	Group 2 (Mucosal)	7.28612
cH6/1 IgA	Group 2 (Mucosal)	0.5
cH6/1 IgA	Group 2 (Mucosal)	1.35785
cH6/1 IgA	Group 2 (Mucosal)	0.5
cH6/1 IgA	Group 2 (Mucosal)	1.44177
cH6/1 IgA	Group 2 (Mucosal)	0.098369
cH6/1 IgA	Group 2 (Mucosal)	0.323116
cH6/1 IgA	Group 2 (Mucosal)	0.458056
cH6/1 IgA	Group 2 (Mucosal)	2862
cH6/1 IgA	Group 2 (Mucosal)	14.6845
cH6/1 IgA	Group 2 (Mucosal)	0.728679
cH6/1 IgA	Group 2 (Mucosal)	1.1102
cH6/1 IgA	Group 2 (Mucosal)	1.54806
cH6/1 IgA	Group 2 (Mucosal)	2.5496
cH6/1 IgA	Group 3 (Systemic A)	0.566361
cH6/1 IgA	Group 3 (Systemic A)	4.83861
cH6/1 IgA	Group 3 (Systemic A)	0.852777
cH6/1 IgA	Group 3 (Systemic A)	0.965512
cH6/1 IgA	Group 3 (Systemic A)	0.54129
cH6/1 IgA	Group 3 (Systemic A)	105.05
cH6/1 IgA	Group 3 (Systemic A)	3.16276
cH6/1 IgA	Group 3 (Systemic A)	0.179823
cH6/1 IgA	Group 3 (Systemic A)	3.5759
cH6/1 IgA	Group 3 (Systemic A)	1.4354
cH6/1 IgA	Group 3 (Systemic A)	102.15
cH6/1 IgA	Group 3 (Systemic A)	1.19576
cH6/1 IgA	Group 3 (Systemic A)	296.45
cH6/1 IgA	Group 3 (Systemic A)	0.788164
cH6/1 IgA	Group 3 (Systemic A)	19.37
cH6/1 IgA	Group 3 (Systemic A)	0.002709
cH6/1 IgA	Group 3 (Systemic A)	3.34176
cH6/1 IgA	Group 3 (Systemic A)	0.122538
cH6/1 IgA	Group 3 (Systemic A)	0.639467
cH6/1 IgA	Group 3 (Systemic A)	11.7459
cH6/1 IgA	Group 3 (Systemic A)	5.04891
cH6/1 IgA	Group 3 (Systemic A)	1.45179
cH6/1 IgA	Group 3 (Systemic A)	0.557061
cH6/1 IgA	Group 3 (Systemic A)	0.072161
cH6/1 IgA	Group 3 (Systemic A)	2.24658
cH6/1 IgA	Group 3 (Systemic A)	0.344295
cH6/1 IgA	Group 3 (Systemic A)	1.7422
cH6/1 IgA	Group 3 (Systemic A)	1.44848
cH6/1 IgA	Group 3 (Systemic A)	4.44487
cH6/1 IgA	Group 3 (Systemic A)	3.62673
cH6/1 IgA	Group 3 (Systemic A)	0.5
cH6/1 IgA	Group 3 (Systemic A)	0.067817
cH6/1 IgA	Group 3 (Systemic A)	10.9204
cH7/3 IgA	Group 1 (CD8 T-cell)	1.48432
cH7/3 IgA	Group 1 (CD8 T-cell)	0.846077
cH7/3 IgA	Group 1 (CD8 T-cell)	0.834178
cH7/3 IgA	Group 1 (CD8 T-cell)	1.18991
cH7/3 IgA	Group 1 (CD8 T-cell)	21.095
cH7/3 IgA	Group 1 (CD8 T-cell)	0.526653
cH7/3 IgA	Group 1 (CD8 T-cell)	12.4741
cH7/3 IgA	Group 1 (CD8 T-cell)	2.10468
cH7/3 IgA	Group 1 (CD8 T-cell)	0.593444
cH7/3 IgA	Group 1 (CD8 T-cell)	0.864151
cH7/3 IgA	Group 1 (CD8 T-cell)	0.750694
cH7/3 IgA	Group 1 (CD8 T-cell)	0.000707
cH7/3 IgA	Group 1 (CD8 T-cell)	0.162725
cH7/3 IgA	Group 1 (CD8 T-cell)	0.00142
cH7/3 IgA	Group 1 (CD8 T-cell)	24.6832
cH7/3 IgA	Group 1 (CD8 T-cell)	0.266113
cH7/3 IgA	Group 1 (CD8 T-cell)	1.05382
cH7/3 IgA	Group 1 (CD8 T-cell)	1.68661
cH7/3 IgA	Group 1 (CD8 T-cell)	1.02666
cH7/3 IgA	Group 1 (CD8 T-cell)	0.270808
cH7/3 IgA	Group 1 (CD8 T-cell)	0.114899
cH7/3 IgA	Group 1 (CD8 T-cell)	1.41652
cH7/3 IgA	Group 1 (CD8 T-cell)	0.793602
cH7/3 IgA	Group 1 (CD8 T-cell)	1.49509
cH7/3 IgA	Group 1 (CD8 T-cell)	0.226517
cH7/3 IgA	Group 1 (CD8 T-cell)	1.8392
cH7/3 IgA	Group 1 (CD8 T-cell)	316.145
cH7/3 IgA	Group 1 (CD8 T-cell)	1.69201
cH7/3 IgA	Group 1 (CD8 T-cell)	5.14492
cH7/3 IgA	Group 1 (CD8 T-cell)	1.47301
cH7/3 IgA	Group 1 (CD8 T-cell)	1.159
cH7/3 IgA	Group 1 (CD8 T-cell)	0.106424
cH7/3 IgA	Group 1 (CD8 T-cell)	0.838458
cH7/3 IgA	Group 1 (CD8 T-cell)	0.675304
cH7/3 IgA	Group 1 (CD8 T-cell)	0.001489
cH7/3 IgA	Group 1 (CD8 T-cell)	0.270507
cH7/3 IgA	Group 1 (CD8 T-cell)	7.41231
cH7/3 IgA	Group 1 (CD8 T-cell)	0.724097
cH7/3 IgA	Group 1 (CD8 T-cell)	1.61473
cH7/3 IgA	Group 1 (CD8 T-cell)	1.37981
cH7/3 IgA	Group 1 (CD8 T-cell)	3.19663
cH7/3 IgA	Group 1 (CD8 T-cell)	0.137334
cH7/3 IgA	Group 1 (CD8 T-cell)	0.85129
cH7/3 IgA	Group 1 (CD8 T-cell)	1.91307
cH7/3 IgA	Group 1 (CD8 T-cell)	0.970935
cH7/3 IgA	Group 1 (CD8 T-cell)	0.438694
cH7/3 IgA	Group 1 (CD8 T-cell)	1.83671
cH7/3 IgA	Group 1 (CD8 T-cell)	1.85329
cH7/3 IgA	Group 1 (CD8 T-cell)	1.01664
cH7/3 IgA	Group 2 (Mucosal)	3.57445
cH7/3 IgA	Group 2 (Mucosal)	3.06045
cH7/3 IgA	Group 2 (Mucosal)	1624
cH7/3 IgA	Group 2 (Mucosal)	1.6961
cH7/3 IgA	Group 2 (Mucosal)	4.13514
cH7/3 IgA	Group 2 (Mucosal)	0.609571
cH7/3 IgA	Group 2 (Mucosal)	0.001032
cH7/3 IgA	Group 2 (Mucosal)	0.777558
cH7/3 IgA	Group 2 (Mucosal)	0.028605
cH7/3 IgA	Group 2 (Mucosal)	157.9
cH7/3 IgA	Group 2 (Mucosal)	10.6845
cH7/3 IgA	Group 2 (Mucosal)	1.36496
cH7/3 IgA	Group 2 (Mucosal)	1.9546
cH7/3 IgA	Group 2 (Mucosal)	2251
cH7/3 IgA	Group 2 (Mucosal)	1.7999
cH7/3 IgA	Group 2 (Mucosal)	8.92752
cH7/3 IgA	Group 2 (Mucosal)	1.62504
cH7/3 IgA	Group 2 (Mucosal)	1.84372
cH7/3 IgA	Group 2 (Mucosal)	923.5
cH7/3 IgA	Group 2 (Mucosal)	0.098767
cH7/3 IgA	Group 2 (Mucosal)	24.16
cH7/3 IgA	Group 2 (Mucosal)	10.2371
cH7/3 IgA	Group 2 (Mucosal)	0.232714
cH7/3 IgA	Group 2 (Mucosal)	23.0086
cH7/3 IgA	Group 2 (Mucosal)	0.474649
cH7/3 IgA	Group 2 (Mucosal)	1.26738
cH7/3 IgA	Group 2 (Mucosal)	1.70518
cH7/3 IgA	Group 2 (Mucosal)	6.34624
cH7/3 IgA	Group 2 (Mucosal)	1.82033
cH7/3 IgA	Group 2 (Mucosal)	1.76859
cH7/3 IgA	Group 2 (Mucosal)	4.37958
cH7/3 IgA	Group 2 (Mucosal)	1.44009
cH7/3 IgA	Group 2 (Mucosal)	0.534672
cH7/3 IgA	Group 2 (Mucosal)	7.39969
cH7/3 IgA	Group 2 (Mucosal)	6.645
cH7/3 IgA	Group 2 (Mucosal)	1.12119
cH7/3 IgA	Group 2 (Mucosal)	69.4
cH7/3 IgA	Group 2 (Mucosal)	1.20937
cH7/3 IgA	Group 2 (Mucosal)	0.344314
cH7/3 IgA	Group 2 (Mucosal)	1.16252
cH7/3 IgA	Group 2 (Mucosal)	1.00994
cH7/3 IgA	Group 2 (Mucosal)	3250
cH7/3 IgA	Group 2 (Mucosal)	0.84121
cH7/3 IgA	Group 2 (Mucosal)	0.566512
cH7/3 IgA	Group 2 (Mucosal)	1.00566
cH7/3 IgA	Group 2 (Mucosal)	0.823826
cH7/3 IgA	Group 2 (Mucosal)	3.23317
cH7/3 IgA	Group 3 (Systemic A)	1.02811
cH7/3 IgA	Group 3 (Systemic A)	0.679915
cH7/3 IgA	Group 3 (Systemic A)	0.004733
cH7/3 IgA	Group 3 (Systemic A)	0.467092
cH7/3 IgA	Group 3 (Systemic A)	0.847594
cH7/3 IgA	Group 3 (Systemic A)	763
cH7/3 IgA	Group 3 (Systemic A)	1.70575
cH7/3 IgA	Group 3 (Systemic A)	1.18317
cH7/3 IgA	Group 3 (Systemic A)	2.01186
cH7/3 IgA	Group 3 (Systemic A)	0.5
cH7/3 IgA	Group 3 (Systemic A)	0.5
cH7/3 IgA	Group 3 (Systemic A)	0.390201
cH7/3 IgA	Group 3 (Systemic A)	1.2368
cH7/3 IgA	Group 3 (Systemic A)	2.87702
cH7/3 IgA	Group 3 (Systemic A)	0.851342
cH7/3 IgA	Group 3 (Systemic A)	0.799476
cH7/3 IgA	Group 3 (Systemic A)	0.594537
cH7/3 IgA	Group 3 (Systemic A)	0.590057
cH7/3 IgA	Group 3 (Systemic A)	18.2463
cH7/3 IgA	Group 3 (Systemic A)	0.67628
cH7/3 IgA	Group 3 (Systemic A)	1.28151
cH7/3 IgA	Group 3 (Systemic A)	4.18138
cH7/3 IgA	Group 3 (Systemic A)	1.49788
cH7/3 IgA	Group 3 (Systemic A)	1.35945
cH7/3 IgA	Group 3 (Systemic A)	1.04407
cH7/3 IgA	Group 3 (Systemic A)	7.36545
cH7/3 IgA	Group 3 (Systemic A)	0.805529
cH7/3 IgA	Group 3 (Systemic A)	2.05086
cH7/3 IgA	Group 3 (Systemic A)	0.773352
cH7/3 IgA	Group 3 (Systemic A)	1.50273
cH7/3 IgA	Group 3 (Systemic A)	0.778329
cH7/3 IgA	Group 3 (Systemic A)	0.486392
cH7/3 IgA	Group 3 (Systemic A)	0.197966
cH7/3 IgA	Group 3 (Systemic A)	0.852899
H3 HA IgA	Group 1 (CD8 T-cell)	0.833045
H3 HA IgA	Group 1 (CD8 T-cell)	0.655499
H3 HA IgA	Group 1 (CD8 T-cell)	0.839954
H3 HA IgA	Group 1 (CD8 T-cell)	1.20755
H3 HA IgA	Group 1 (CD8 T-cell)	0.745322
H3 HA IgA	Group 1 (CD8 T-cell)	1.06197
H3 HA IgA	Group 1 (CD8 T-cell)	0.233564
H3 HA IgA	Group 1 (CD8 T-cell)	0.553645
H3 HA IgA	Group 1 (CD8 T-cell)	1.35864
H3 HA IgA	Group 1 (CD8 T-cell)	0.951669
H3 HA IgA	Group 1 (CD8 T-cell)	0.541519
H3 HA IgA	Group 1 (CD8 T-cell)	0.484072
H3 HA IgA	Group 1 (CD8 T-cell)	0.397973
H3 HA IgA	Group 1 (CD8 T-cell)	0.580058
H3 HA IgA	Group 1 (CD8 T-cell)	1.2226
H3 HA IgA	Group 1 (CD8 T-cell)	0.664311
H3 HA IgA	Group 1 (CD8 T-cell)	1.16961
H3 HA IgA	Group 1 (CD8 T-cell)	1.06573
H3 HA IgA	Group 1 (CD8 T-cell)	1.00553
H3 HA IgA	Group 1 (CD8 T-cell)	0.812495
H3 HA IgA	Group 1 (CD8 T-cell)	1.14611
H3 HA IgA	Group 1 (CD8 T-cell)	0.775949
H3 HA IgA	Group 1 (CD8 T-cell)	0.66255
H3 HA IgA	Group 1 (CD8 T-cell)	0.528153
H3 HA IgA	Group 1 (CD8 T-cell)	1.92487
H3 HA IgA	Group 1 (CD8 T-cell)	0.486821
H3 HA IgA	Group 1 (CD8 T-cell)	0.979802
H3 HA IgA	Group 1 (CD8 T-cell)	0.86599
H3 HA IgA	Group 1 (CD8 T-cell)	0.72727
H3 HA IgA	Group 1 (CD8 T-cell)	1.0476
H3 HA IgA	Group 1 (CD8 T-cell)	0.45773
H3 HA IgA	Group 1 (CD8 T-cell)	1.05083
H3 HA IgA	Group 1 (CD8 T-cell)	0.809705
H3 HA IgA	Group 1 (CD8 T-cell)	1.15567
H3 HA IgA	Group 1 (CD8 T-cell)	0.921277
H3 HA IgA	Group 1 (CD8 T-cell)	0.580506
H3 HA IgA	Group 1 (CD8 T-cell)	0.884191
H3 HA IgA	Group 1 (CD8 T-cell)	0.671348
H3 HA IgA	Group 1 (CD8 T-cell)	0.783156
H3 HA IgA	Group 1 (CD8 T-cell)	1.57175
H3 HA IgA	Group 1 (CD8 T-cell)	1.55972
H3 HA IgA	Group 1 (CD8 T-cell)	0.768846
H3 HA IgA	Group 1 (CD8 T-cell)	0.608728
H3 HA IgA	Group 1 (CD8 T-cell)	0.37329
H3 HA IgA	Group 1 (CD8 T-cell)	0.299091
H3 HA IgA	Group 1 (CD8 T-cell)	0.974504
H3 HA IgA	Group 1 (CD8 T-cell)	0.686928
H3 HA IgA	Group 1 (CD8 T-cell)	0.394159
H3 HA IgA	Group 1 (CD8 T-cell)	0.768055
H3 HA IgA	Group 1 (CD8 T-cell)	0.665938
H3 HA IgA	Group 1 (CD8 T-cell)	0.628904
H3 HA IgA	Group 1 (CD8 T-cell)	0.079014
H3 HA IgA	Group 1 (CD8 T-cell)	0.947634
H3 HA IgA	Group 1 (CD8 T-cell)	1.0549
H3 HA IgA	Group 1 (CD8 T-cell)	0.771417
H3 HA IgA	Group 1 (CD8 T-cell)	0.828173
H3 HA IgA	Group 1 (CD8 T-cell)	0.412873
H3 HA IgA	Group 1 (CD8 T-cell)	0.53705
H3 HA IgA	Group 1 (CD8 T-cell)	0.337324
H3 HA IgA	Group 1 (CD8 T-cell)	0.249705
H3 HA IgA	Group 1 (CD8 T-cell)	0.232067
H3 HA IgA	Group 1 (CD8 T-cell)	0.920496
H3 HA IgA	Group 1 (CD8 T-cell)	0.601899
H3 HA IgA	Group 1 (CD8 T-cell)	1.21102
H3 HA IgA	Group 1 (CD8 T-cell)	0.676659
H3 HA IgA	Group 1 (CD8 T-cell)	0.669653
H3 HA IgA	Group 1 (CD8 T-cell)	0.106583
H3 HA IgA	Group 1 (CD8 T-cell)	0.195975
H3 HA IgA	Group 1 (CD8 T-cell)	0.345414
H3 HA IgA	Group 1 (CD8 T-cell)	0.776233
H3 HA IgA	Group 1 (CD8 T-cell)	0.477249
H3 HA IgA	Group 2 (Mucosal)	2.71728
H3 HA IgA	Group 2 (Mucosal)	1.54571
H3 HA IgA	Group 2 (Mucosal)	5.21212
H3 HA IgA	Group 2 (Mucosal)	0.413005
H3 HA IgA	Group 2 (Mucosal)	1.88921
H3 HA IgA	Group 2 (Mucosal)	1.95213
H3 HA IgA	Group 2 (Mucosal)	0.791321
H3 HA IgA	Group 2 (Mucosal)	6.06293
H3 HA IgA	Group 2 (Mucosal)	1.22643
H3 HA IgA	Group 2 (Mucosal)	1.05808
H3 HA IgA	Group 2 (Mucosal)	1.6692
H3 HA IgA	Group 2 (Mucosal)	1.00038
H3 HA IgA	Group 2 (Mucosal)	0.78308
H3 HA IgA	Group 2 (Mucosal)	0.653329
H3 HA IgA	Group 2 (Mucosal)	1.59477
H3 HA IgA	Group 2 (Mucosal)	3.06963
H3 HA IgA	Group 2 (Mucosal)	1.02359
H3 HA IgA	Group 2 (Mucosal)	3.03559
H3 HA IgA	Group 2 (Mucosal)	2.96961
H3 HA IgA	Group 2 (Mucosal)	2.20768
H3 HA IgA	Group 2 (Mucosal)	1.13834
H3 HA IgA	Group 2 (Mucosal)	0.876113
H3 HA IgA	Group 2 (Mucosal)	0.706804
H3 HA IgA	Group 2 (Mucosal)	0.997488
H3 HA IgA	Group 2 (Mucosal)	2.09319
H3 HA IgA	Group 2 (Mucosal)	1.71346
H3 HA IgA	Group 2 (Mucosal)	1.17434
H3 HA IgA	Group 2 (Mucosal)	1.05028
H3 HA IgA	Group 2 (Mucosal)	1.49891
H3 HA IgA	Group 2 (Mucosal)	0.671534
H3 HA IgA	Group 2 (Mucosal)	1.93699
H3 HA IgA	Group 2 (Mucosal)	3.02007
H3 HA IgA	Group 2 (Mucosal)	2.58537
H3 HA IgA	Group 2 (Mucosal)	1.72553
H3 HA IgA	Group 2 (Mucosal)	3.45184
H3 HA IgA	Group 2 (Mucosal)	2.11983
H3 HA IgA	Group 2 (Mucosal)	2.93383
H3 HA IgA	Group 2 (Mucosal)	2.87778
H3 HA IgA	Group 2 (Mucosal)	2.12825
H3 HA IgA	Group 2 (Mucosal)	1.84246
H3 HA IgA	Group 2 (Mucosal)	1.41562
H3 HA IgA	Group 2 (Mucosal)	1.11822
H3 HA IgA	Group 2 (Mucosal)	1.19272
H3 HA IgA	Group 2 (Mucosal)	1.98975
H3 HA IgA	Group 2 (Mucosal)	0.45967
H3 HA IgA	Group 2 (Mucosal)	0.889842
H3 HA IgA	Group 2 (Mucosal)	1.75879
H3 HA IgA	Group 2 (Mucosal)	0.883381
H3 HA IgA	Group 2 (Mucosal)	0.52774
H3 HA IgA	Group 2 (Mucosal)	1.12149
H3 HA IgA	Group 2 (Mucosal)	2.4671
H3 HA IgA	Group 2 (Mucosal)	1.0169
H3 HA IgA	Group 2 (Mucosal)	5.60633
H3 HA IgA	Group 2 (Mucosal)	3.01472
H3 HA IgA	Group 2 (Mucosal)	1.24163
H3 HA IgA	Group 2 (Mucosal)	1.26842
H3 HA IgA	Group 2 (Mucosal)	1.80653
H3 HA IgA	Group 2 (Mucosal)	0.683014
H3 HA IgA	Group 2 (Mucosal)	1.77978
H3 HA IgA	Group 2 (Mucosal)	1.67324
H3 HA IgA	Group 2 (Mucosal)	1.6017
H3 HA IgA	Group 2 (Mucosal)	1.85823
H3 HA IgA	Group 2 (Mucosal)	0.988363
H3 HA IgA	Group 2 (Mucosal)	0.839474
H3 HA IgA	Group 2 (Mucosal)	1.61977
H3 HA IgA	Group 2 (Mucosal)	0.648407
H3 HA IgA	Group 2 (Mucosal)	3.71756
H3 HA IgA	Group 2 (Mucosal)	1.6914
H3 HA IgA	Group 2 (Mucosal)	0.642754
H3 HA IgA	Group 2 (Mucosal)	4.45939
H3 HA IgA	Group 2 (Mucosal)	0.708516
H3 HA IgA	Group 2 (Mucosal)	1.50462
H3 HA IgA	Group 2 (Mucosal)	6.99331
H3 HA IgA	Group 2 (Mucosal)	1.4771
H3 HA IgA	Group 2 (Mucosal)	2.00871
H3 HA IgA	Group 2 (Mucosal)	1.3772
H3 HA IgA	Group 2 (Mucosal)	3.40574
H3 HA IgA	Group 2 (Mucosal)	0.805924
H3 HA IgA	Group 2 (Mucosal)	1.20026
H3 HA IgA	Group 2 (Mucosal)	3.79737
H3 HA IgA	Group 2 (Mucosal)	0.305199
H3 HA IgA	Group 2 (Mucosal)	1.76018
H3 HA IgA	Group 3 (Systemic A)	1.26558
H3 HA IgA	Group 3 (Systemic A)	0.854515
H3 HA IgA	Group 3 (Systemic A)	1.2686
H3 HA IgA	Group 3 (Systemic A)	0.731056
H3 HA IgA	Group 3 (Systemic A)	1.10351
H3 HA IgA	Group 3 (Systemic A)	1.64139
H3 HA IgA	Group 3 (Systemic A)	1.17245
H3 HA IgA	Group 3 (Systemic A)	0.730153
H3 HA IgA	Group 3 (Systemic A)	1.81247
H3 HA IgA	Group 3 (Systemic A)	2.25106
H3 HA IgA	Group 3 (Systemic A)	0.657962
H3 HA IgA	Group 3 (Systemic A)	0.365662
H3 HA IgA	Group 3 (Systemic A)	1.37784
H3 HA IgA	Group 3 (Systemic A)	0.964211
H3 HA IgA	Group 3 (Systemic A)	0.552826
H3 HA IgA	Group 3 (Systemic A)	0.923307
H3 HA IgA	Group 3 (Systemic A)	1.39372
H3 HA IgA	Group 3 (Systemic A)	2.09464
H3 HA IgA	Group 3 (Systemic A)	1.02743
H3 HA IgA	Group 3 (Systemic A)	2.16563
H3 HA IgA	Group 3 (Systemic A)	0.234271
H3 HA IgA	Group 3 (Systemic A)	0.812139
H3 HA IgA	Group 3 (Systemic A)	0.957292
H3 HA IgA	Group 3 (Systemic A)	0.680002
H3 HA IgA	Group 3 (Systemic A)	0.857772
H3 HA IgA	Group 3 (Systemic A)	0.989518
H3 HA IgA	Group 3 (Systemic A)	0.607903
H3 HA IgA	Group 3 (Systemic A)	1.07588
H3 HA IgA	Group 3 (Systemic A)	2.16054
H3 HA IgA	Group 3 (Systemic A)	0.427912
H3 HA IgA	Group 3 (Systemic A)	0.965997
H3 HA IgA	Group 3 (Systemic A)	0.557128
H3 HA IgA	Group 3 (Systemic A)	0.634527
H3 HA IgA	Group 3 (Systemic A)	1.39242
H3 HA IgA	Group 3 (Systemic A)	1.04813
H3 HA IgA	Group 3 (Systemic A)	0.566063
H3 HA IgA	Group 3 (Systemic A)	0.988275
H3 HA IgA	Group 3 (Systemic A)	0.479747
H3 HA IgA	Group 3 (Systemic A)	0.486942
H3 HA IgA	Group 3 (Systemic A)	0.781805
H3 HA IgA	Group 3 (Systemic A)	0.958081
H3 HA IgA	Group 3 (Systemic A)	0.617882
H3 HA IgA	Group 3 (Systemic A)	2.04356
H3 HA IgA	Group 3 (Systemic A)	0.89403
H3 HA IgA	Group 3 (Systemic A)	0.844556
H3 HA IgA	Group 3 (Systemic A)	0.406002
H3 HA IgA	Group 3 (Systemic A)	1.92214
H3 HA IgA	Group 3 (Systemic A)	1.16931
H3 HA IgA	Group 3 (Systemic A)	1.44456
H3 HA IgA	Group 3 (Systemic A)	0.922009
H3 HA IgA	Group 3 (Systemic A)	2.27432
H3 HA IgA	Group 3 (Systemic A)	0.092145
H3 HA IgA	Group 3 (Systemic A)	1.00233
H3 HA IgA	Group 3 (Systemic A)	1.09413
H3 HA IgA	Group 3 (Systemic A)	0.99131
H3 HA IgA	Group 3 (Systemic A)	0.857025
H3 HA IgA	Group 3 (Systemic A)	0.901405
H3 HA IgA	Group 3 (Systemic A)	0.446471
H3 HA IgA	Group 3 (Systemic A)	0.828441
H3 HA IgA	Group 3 (Systemic A)	0.478659
H3 HA IgA	Group 3 (Systemic A)	0.827949

## Sheet: Fig2C
Immune feature	Cluster group	Fold-change
cH6/1 ADCC	Group 1 (CD8 T-cell)	0.00032
cH6/1 ADCC	Group 1 (CD8 T-cell)	1
cH6/1 ADCC	Group 1 (CD8 T-cell)	2.91775
cH6/1 ADCC	Group 1 (CD8 T-cell)	1
cH6/1 ADCC	Group 1 (CD8 T-cell)	11.6702
cH6/1 ADCC	Group 1 (CD8 T-cell)	1
cH6/1 ADCC	Group 1 (CD8 T-cell)	1
cH6/1 ADCC	Group 1 (CD8 T-cell)	0.745179
cH6/1 ADCC	Group 1 (CD8 T-cell)	57169
cH6/1 ADCC	Group 1 (CD8 T-cell)	421442
cH6/1 ADCC	Group 1 (CD8 T-cell)	0.001019
cH6/1 ADCC	Group 1 (CD8 T-cell)	0.816761
cH6/1 ADCC	Group 1 (CD8 T-cell)	4.64e-06
cH6/1 ADCC	Group 1 (CD8 T-cell)	0.949926
cH6/1 ADCC	Group 1 (CD8 T-cell)	1
cH6/1 ADCC	Group 1 (CD8 T-cell)	18.5834
cH6/1 ADCC	Group 1 (CD8 T-cell)	3383.5
cH6/1 ADCC	Group 1 (CD8 T-cell)	232010
cH6/1 ADCC	Group 1 (CD8 T-cell)	1
cH6/1 ADCC	Group 1 (CD8 T-cell)	1
cH6/1 ADCC	Group 1 (CD8 T-cell)	0.065591
cH6/1 ADCC	Group 1 (CD8 T-cell)	0.710232
cH6/1 ADCC	Group 1 (CD8 T-cell)	1
cH6/1 ADCC	Group 1 (CD8 T-cell)	0.583978
cH6/1 ADCC	Group 1 (CD8 T-cell)	1
cH6/1 ADCC	Group 1 (CD8 T-cell)	0.443461
cH6/1 ADCC	Group 1 (CD8 T-cell)	4.14939
cH6/1 ADCC	Group 1 (CD8 T-cell)	498.75
cH6/1 ADCC	Group 1 (CD8 T-cell)	71.7843
cH6/1 ADCC	Group 1 (CD8 T-cell)	0.857008
cH6/1 ADCC	Group 1 (CD8 T-cell)	1.22247
cH6/1 ADCC	Group 1 (CD8 T-cell)	1
cH6/1 ADCC	Group 1 (CD8 T-cell)	1
cH6/1 ADCC	Group 1 (CD8 T-cell)	1
cH6/1 ADCC	Group 1 (CD8 T-cell)	1
cH6/1 ADCC	Group 1 (CD8 T-cell)	1
cH6/1 ADCC	Group 1 (CD8 T-cell)	1
cH6/1 ADCC	Group 1 (CD8 T-cell)	0.823339
cH6/1 ADCC	Group 1 (CD8 T-cell)	1
cH6/1 ADCC	Group 1 (CD8 T-cell)	1
cH6/1 ADCC	Group 1 (CD8 T-cell)	1
cH6/1 ADCC	Group 1 (CD8 T-cell)	0.59256
cH6/1 ADCC	Group 1 (CD8 T-cell)	0.819571
cH6/1 ADCC	Group 1 (CD8 T-cell)	2.58e-05
cH6/1 ADCC	Group 1 (CD8 T-cell)	72084
cH6/1 ADCC	Group 1 (CD8 T-cell)	59943
cH6/1 ADCC	Group 1 (CD8 T-cell)	1440.5
cH6/1 ADCC	Group 1 (CD8 T-cell)	2115.75
cH6/1 ADCC	Group 1 (CD8 T-cell)	1
cH6/1 ADCC	Group 1 (CD8 T-cell)	1
cH6/1 ADCC	Group 1 (CD8 T-cell)	1
cH6/1 ADCC	Group 1 (CD8 T-cell)	5.85194
cH6/1 ADCC	Group 1 (CD8 T-cell)	2.04087
cH6/1 ADCC	Group 1 (CD8 T-cell)	1
cH6/1 ADCC	Group 1 (CD8 T-cell)	0.000601
cH6/1 ADCC	Group 1 (CD8 T-cell)	0.001685
cH6/1 ADCC	Group 1 (CD8 T-cell)	1
cH6/1 ADCC	Group 1 (CD8 T-cell)	1
cH6/1 ADCC	Group 1 (CD8 T-cell)	1
cH6/1 ADCC	Group 1 (CD8 T-cell)	1
cH6/1 ADCC	Group 1 (CD8 T-cell)	1
cH6/1 ADCC	Group 1 (CD8 T-cell)	1
cH6/1 ADCC	Group 1 (CD8 T-cell)	1
cH6/1 ADCC	Group 1 (CD8 T-cell)	1.8208
cH6/1 ADCC	Group 1 (CD8 T-cell)	25433.5
cH6/1 ADCC	Group 1 (CD8 T-cell)	1
cH6/1 ADCC	Group 1 (CD8 T-cell)	1.04276
cH6/1 ADCC	Group 1 (CD8 T-cell)	0.670982
cH6/1 ADCC	Group 1 (CD8 T-cell)	1
cH6/1 ADCC	Group 1 (CD8 T-cell)	6.21328
cH6/1 ADCC	Group 1 (CD8 T-cell)	0.920517
cH6/1 ADCC	Group 1 (CD8 T-cell)	1
cH6/1 ADCC	Group 1 (CD8 T-cell)	147487
cH6/1 ADCC	Group 1 (CD8 T-cell)	0.724734
cH6/1 ADCC	Group 1 (CD8 T-cell)	31.1904
cH6/1 ADCC	Group 1 (CD8 T-cell)	2.41268
cH6/1 ADCC	Group 1 (CD8 T-cell)	276179
cH6/1 ADCC	Group 1 (CD8 T-cell)	1.09027
cH6/1 ADCC	Group 1 (CD8 T-cell)	0.915217
cH6/1 ADCC	Group 1 (CD8 T-cell)	282861
cH6/1 ADCC	Group 1 (CD8 T-cell)	1
cH6/1 ADCC	Group 1 (CD8 T-cell)	0.730813
cH6/1 ADCC	Group 2 (Mucosal)	0.624995
cH6/1 ADCC	Group 2 (Mucosal)	1
cH6/1 ADCC	Group 2 (Mucosal)	1
cH6/1 ADCC	Group 2 (Mucosal)	0.442196
cH6/1 ADCC	Group 2 (Mucosal)	1.00557
cH6/1 ADCC	Group 2 (Mucosal)	1
cH6/1 ADCC	Group 2 (Mucosal)	1
cH6/1 ADCC	Group 2 (Mucosal)	1
cH6/1 ADCC	Group 2 (Mucosal)	1
cH6/1 ADCC	Group 2 (Mucosal)	0.122708
cH6/1 ADCC	Group 2 (Mucosal)	1
cH6/1 ADCC	Group 2 (Mucosal)	1
cH6/1 ADCC	Group 2 (Mucosal)	1.49e-05
cH6/1 ADCC	Group 2 (Mucosal)	3.21339
cH6/1 ADCC	Group 2 (Mucosal)	0.657236
cH6/1 ADCC	Group 2 (Mucosal)	0.969829
cH6/1 ADCC	Group 2 (Mucosal)	1
cH6/1 ADCC	Group 2 (Mucosal)	0.081466
cH6/1 ADCC	Group 2 (Mucosal)	1.18537
cH6/1 ADCC	Group 2 (Mucosal)	0.427332
cH6/1 ADCC	Group 2 (Mucosal)	1
cH6/1 ADCC	Group 2 (Mucosal)	1.31588
cH6/1 ADCC	Group 2 (Mucosal)	1
cH6/1 ADCC	Group 2 (Mucosal)	1
cH6/1 ADCC	Group 2 (Mucosal)	1
cH6/1 ADCC	Group 2 (Mucosal)	1
cH6/1 ADCC	Group 2 (Mucosal)	0.000177
cH6/1 ADCC	Group 2 (Mucosal)	0.979998
cH6/1 ADCC	Group 2 (Mucosal)	0.214232
cH6/1 ADCC	Group 2 (Mucosal)	0.030116
cH6/1 ADCC	Group 2 (Mucosal)	1
cH6/1 ADCC	Group 2 (Mucosal)	1.11939
cH6/1 ADCC	Group 2 (Mucosal)	1.51643
cH6/1 ADCC	Group 2 (Mucosal)	1
cH6/1 ADCC	Group 2 (Mucosal)	0.056452
cH6/1 ADCC	Group 2 (Mucosal)	4.41648
cH6/1 ADCC	Group 2 (Mucosal)	275933
cH6/1 ADCC	Group 2 (Mucosal)	0.614191
cH6/1 ADCC	Group 2 (Mucosal)	1
cH6/1 ADCC	Group 2 (Mucosal)	1
cH6/1 ADCC	Group 2 (Mucosal)	1.25477
cH6/1 ADCC	Group 2 (Mucosal)	1
cH6/1 ADCC	Group 2 (Mucosal)	1
cH6/1 ADCC	Group 2 (Mucosal)	718972
cH6/1 ADCC	Group 2 (Mucosal)	4.42238
cH6/1 ADCC	Group 2 (Mucosal)	0.324551
cH6/1 ADCC	Group 2 (Mucosal)	1
cH6/1 ADCC	Group 2 (Mucosal)	1.01962
cH6/1 ADCC	Group 2 (Mucosal)	1
cH6/1 ADCC	Group 2 (Mucosal)	1
cH6/1 ADCC	Group 2 (Mucosal)	120296
cH6/1 ADCC	Group 2 (Mucosal)	9.67978
cH6/1 ADCC	Group 2 (Mucosal)	11.6443
cH6/1 ADCC	Group 2 (Mucosal)	1.97783
cH6/1 ADCC	Group 2 (Mucosal)	9014
cH6/1 ADCC	Group 2 (Mucosal)	3.08827
cH6/1 ADCC	Group 2 (Mucosal)	100632
cH6/1 ADCC	Group 2 (Mucosal)	0.699309
cH6/1 ADCC	Group 2 (Mucosal)	0.71035
cH6/1 ADCC	Group 2 (Mucosal)	1
cH6/1 ADCC	Group 2 (Mucosal)	0.5
cH6/1 ADCC	Group 2 (Mucosal)	0.400357
cH6/1 ADCC	Group 2 (Mucosal)	0.5
cH6/1 ADCC	Group 2 (Mucosal)	1
cH6/1 ADCC	Group 2 (Mucosal)	16.2103
cH6/1 ADCC	Group 2 (Mucosal)	1
cH6/1 ADCC	Group 2 (Mucosal)	1
cH6/1 ADCC	Group 2 (Mucosal)	1
cH6/1 ADCC	Group 2 (Mucosal)	1
cH6/1 ADCC	Group 2 (Mucosal)	1.20915
cH6/1 ADCC	Group 2 (Mucosal)	1
cH6/1 ADCC	Group 2 (Mucosal)	1
cH6/1 ADCC	Group 2 (Mucosal)	0.324812
cH6/1 ADCC	Group 2 (Mucosal)	12953.5
cH6/1 ADCC	Group 2 (Mucosal)	2.01851
cH6/1 ADCC	Group 2 (Mucosal)	49267.5
cH6/1 ADCC	Group 2 (Mucosal)	1
cH6/1 ADCC	Group 2 (Mucosal)	1.0201
cH6/1 ADCC	Group 2 (Mucosal)	209154
cH6/1 ADCC	Group 2 (Mucosal)	266909
cH6/1 ADCC	Group 2 (Mucosal)	0.827129
cH6/1 ADCC	Group 2 (Mucosal)	132177
cH6/1 ADCC	Group 2 (Mucosal)	0.947411
cH6/1 ADCC	Group 2 (Mucosal)	3.45823
cH6/1 ADCC	Group 2 (Mucosal)	271048
cH6/1 ADCC	Group 2 (Mucosal)	3500.5
cH6/1 ADCC	Group 2 (Mucosal)	5.55558
cH6/1 ADCC	Group 2 (Mucosal)	73.4043
cH6/1 ADCC	Group 3 (Systemic A)	1
cH6/1 ADCC	Group 3 (Systemic A)	1
cH6/1 ADCC	Group 3 (Systemic A)	1
cH6/1 ADCC	Group 3 (Systemic A)	4.84767
cH6/1 ADCC	Group 3 (Systemic A)	1
cH6/1 ADCC	Group 3 (Systemic A)	11209
cH6/1 ADCC	Group 3 (Systemic A)	1
cH6/1 ADCC	Group 3 (Systemic A)	8815
cH6/1 ADCC	Group 3 (Systemic A)	0.961838
cH6/1 ADCC	Group 3 (Systemic A)	186607
cH6/1 ADCC	Group 3 (Systemic A)	141018
cH6/1 ADCC	Group 3 (Systemic A)	2.58984
cH6/1 ADCC	Group 3 (Systemic A)	5.99527
cH6/1 ADCC	Group 3 (Systemic A)	476828
cH6/1 ADCC	Group 3 (Systemic A)	0.402546
cH6/1 ADCC	Group 3 (Systemic A)	20146
cH6/1 ADCC	Group 3 (Systemic A)	1.01737
cH6/1 ADCC	Group 3 (Systemic A)	0.936739
cH6/1 ADCC	Group 3 (Systemic A)	1
cH6/1 ADCC	Group 3 (Systemic A)	6.95664
cH6/1 ADCC	Group 3 (Systemic A)	1
cH6/1 ADCC	Group 3 (Systemic A)	264.3
cH6/1 ADCC	Group 3 (Systemic A)	1
cH6/1 ADCC	Group 3 (Systemic A)	0.685417
cH6/1 ADCC	Group 3 (Systemic A)	309.35
cH6/1 ADCC	Group 3 (Systemic A)	6891.5
cH6/1 ADCC	Group 3 (Systemic A)	1
cH6/1 ADCC	Group 3 (Systemic A)	4.39792
cH6/1 ADCC	Group 3 (Systemic A)	355895
cH6/1 ADCC	Group 3 (Systemic A)	8.36132
cH6/1 ADCC	Group 3 (Systemic A)	3748484
cH6/1 ADCC	Group 3 (Systemic A)	1
cH6/1 ADCC	Group 3 (Systemic A)	0.921753
cH6/1 ADCC	Group 3 (Systemic A)	530204
cH6/1 ADCC	Group 3 (Systemic A)	1.2174
cH6/1 ADCC	Group 3 (Systemic A)	1
cH6/1 ADCC	Group 3 (Systemic A)	0.000136
cH6/1 ADCC	Group 3 (Systemic A)	42115
cH6/1 ADCC	Group 3 (Systemic A)	128.938
cH6/1 ADCC	Group 3 (Systemic A)	1
cH6/1 ADCC	Group 3 (Systemic A)	1
cH6/1 ADCC	Group 3 (Systemic A)	1.91234
cH6/1 ADCC	Group 3 (Systemic A)	1.63761
cH6/1 ADCC	Group 3 (Systemic A)	1
cH6/1 ADCC	Group 3 (Systemic A)	5.08987
cH6/1 ADCC	Group 3 (Systemic A)	383120
cH6/1 ADCC	Group 3 (Systemic A)	180082
cH6/1 ADCC	Group 3 (Systemic A)	445878
cH6/1 ADCC	Group 3 (Systemic A)	2068975
cH6/1 ADCC	Group 3 (Systemic A)	0.69489
cH6/1 ADCC	Group 3 (Systemic A)	7.90826
cH6/1 ADCC	Group 3 (Systemic A)	12990
cH6/1 ADCC	Group 3 (Systemic A)	1
cH6/1 ADCC	Group 3 (Systemic A)	0.135914
cH6/1 ADCC	Group 3 (Systemic A)	1
cH6/1 ADCC	Group 3 (Systemic A)	1
cH6/1 ADCC	Group 3 (Systemic A)	0.492186
cH6/1 ADCC	Group 3 (Systemic A)	1
cH6/1 ADCC	Group 3 (Systemic A)	290018
cH6/1 ADCC	Group 3 (Systemic A)	139210
cH6/1 ADCC	Group 3 (Systemic A)	0.288445
cH6/1 ADCC	Group 3 (Systemic A)	1
cH6/1 ADCC	Group 3 (Systemic A)	9353.5
cH6/1 ADCC	Group 3 (Systemic A)	0.979076
cH6/1 ADCC	Group 3 (Systemic A)	3.88989
cH6/1 ADCC	Group 3 (Systemic A)	4962
cH6/1 ADCC	Group 3 (Systemic A)	1
cH6/1 ADCC	Group 3 (Systemic A)	191682
cH6/1 ADCC	Group 3 (Systemic A)	33139
cH6/1 ADCC	Group 3 (Systemic A)	1
cH6/1 ADCC	Group 3 (Systemic A)	2.54721
cH6/1 ADCC	Group 3 (Systemic A)	5.31e-05
cH6/1 ADCC	Group 3 (Systemic A)	131.477
cH6/1 ADCC	Group 3 (Systemic A)	88371.5
H1 HAI	Group 1 (CD8 T-cell)	1
H1 HAI	Group 1 (CD8 T-cell)	1
H1 HAI	Group 1 (CD8 T-cell)	1
H1 HAI	Group 1 (CD8 T-cell)	1
H1 HAI	Group 1 (CD8 T-cell)	1
H1 HAI	Group 1 (CD8 T-cell)	1
H1 HAI	Group 1 (CD8 T-cell)	1
H1 HAI	Group 1 (CD8 T-cell)	1
H1 HAI	Group 1 (CD8 T-cell)	1
H1 HAI	Group 1 (CD8 T-cell)	1
H1 HAI	Group 1 (CD8 T-cell)	0.708019
H1 HAI	Group 1 (CD8 T-cell)	1
H1 HAI	Group 1 (CD8 T-cell)	1
H1 HAI	Group 1 (CD8 T-cell)	1
H1 HAI	Group 1 (CD8 T-cell)	1
H1 HAI	Group 1 (CD8 T-cell)	9.59476
H1 HAI	Group 1 (CD8 T-cell)	1
H1 HAI	Group 1 (CD8 T-cell)	13.5
H1 HAI	Group 1 (CD8 T-cell)	1
H1 HAI	Group 1 (CD8 T-cell)	1
H1 HAI	Group 1 (CD8 T-cell)	1
H1 HAI	Group 1 (CD8 T-cell)	1
H1 HAI	Group 1 (CD8 T-cell)	1
H1 HAI	Group 1 (CD8 T-cell)	1
H1 HAI	Group 1 (CD8 T-cell)	1
H1 HAI	Group 1 (CD8 T-cell)	1
H1 HAI	Group 1 (CD8 T-cell)	1
H1 HAI	Group 1 (CD8 T-cell)	1
H1 HAI	Group 1 (CD8 T-cell)	1
H1 HAI	Group 1 (CD8 T-cell)	1
H1 HAI	Group 1 (CD8 T-cell)	1.41292
H1 HAI	Group 1 (CD8 T-cell)	1
H1 HAI	Group 1 (CD8 T-cell)	1
H1 HAI	Group 1 (CD8 T-cell)	1
H1 HAI	Group 1 (CD8 T-cell)	1
H1 HAI	Group 1 (CD8 T-cell)	1
H1 HAI	Group 1 (CD8 T-cell)	1
H1 HAI	Group 1 (CD8 T-cell)	1.41239
H1 HAI	Group 1 (CD8 T-cell)	1
H1 HAI	Group 1 (CD8 T-cell)	1
H1 HAI	Group 1 (CD8 T-cell)	1
H1 HAI	Group 1 (CD8 T-cell)	1.98765
H1 HAI	Group 1 (CD8 T-cell)	1
H1 HAI	Group 1 (CD8 T-cell)	1
H1 HAI	Group 1 (CD8 T-cell)	1.83333
H1 HAI	Group 1 (CD8 T-cell)	6.83333
H1 HAI	Group 1 (CD8 T-cell)	1
H1 HAI	Group 1 (CD8 T-cell)	1
H1 HAI	Group 1 (CD8 T-cell)	1
H1 HAI	Group 1 (CD8 T-cell)	0.501558
H1 HAI	Group 1 (CD8 T-cell)	1
H1 HAI	Group 1 (CD8 T-cell)	1.41164
H1 HAI	Group 1 (CD8 T-cell)	1.41357
H1 HAI	Group 1 (CD8 T-cell)	1
H1 HAI	Group 1 (CD8 T-cell)	1
H1 HAI	Group 1 (CD8 T-cell)	1
H1 HAI	Group 1 (CD8 T-cell)	1
H1 HAI	Group 1 (CD8 T-cell)	1
H1 HAI	Group 1 (CD8 T-cell)	1
H1 HAI	Group 1 (CD8 T-cell)	1
H1 HAI	Group 1 (CD8 T-cell)	1
H1 HAI	Group 1 (CD8 T-cell)	1
H1 HAI	Group 1 (CD8 T-cell)	1
H1 HAI	Group 1 (CD8 T-cell)	19.0228
H1 HAI	Group 1 (CD8 T-cell)	1.41164
H1 HAI	Group 1 (CD8 T-cell)	1
H1 HAI	Group 1 (CD8 T-cell)	1
H1 HAI	Group 1 (CD8 T-cell)	1
H1 HAI	Group 1 (CD8 T-cell)	1
H1 HAI	Group 1 (CD8 T-cell)	1
H1 HAI	Group 1 (CD8 T-cell)	1
H1 HAI	Group 1 (CD8 T-cell)	3.5
H1 HAI	Group 1 (CD8 T-cell)	1
H1 HAI	Group 1 (CD8 T-cell)	1
H1 HAI	Group 1 (CD8 T-cell)	1
H1 HAI	Group 1 (CD8 T-cell)	1
H1 HAI	Group 1 (CD8 T-cell)	1
H1 HAI	Group 1 (CD8 T-cell)	1.98765
H1 HAI	Group 1 (CD8 T-cell)	1
H1 HAI	Group 1 (CD8 T-cell)	1
H1 HAI	Group 1 (CD8 T-cell)	1
H1 HAI	Group 1 (CD8 T-cell)	1
H1 HAI	Group 2 (Mucosal)	1
H1 HAI	Group 2 (Mucosal)	1
H1 HAI	Group 2 (Mucosal)	1
H1 HAI	Group 2 (Mucosal)	1
H1 HAI	Group 2 (Mucosal)	1.98765
H1 HAI	Group 2 (Mucosal)	1
H1 HAI	Group 2 (Mucosal)	1
H1 HAI	Group 2 (Mucosal)	1
H1 HAI	Group 2 (Mucosal)	1
H1 HAI	Group 2 (Mucosal)	1
H1 HAI	Group 2 (Mucosal)	1
H1 HAI	Group 2 (Mucosal)	1
H1 HAI	Group 2 (Mucosal)	1
H1 HAI	Group 2 (Mucosal)	1.41058
H1 HAI	Group 2 (Mucosal)	1
H1 HAI	Group 2 (Mucosal)	1
H1 HAI	Group 2 (Mucosal)	1
H1 HAI	Group 2 (Mucosal)	1
H1 HAI	Group 2 (Mucosal)	0.707753
H1 HAI	Group 2 (Mucosal)	1.41164
H1 HAI	Group 2 (Mucosal)	1
H1 HAI	Group 2 (Mucosal)	1
H1 HAI	Group 2 (Mucosal)	1
H1 HAI	Group 2 (Mucosal)	1
H1 HAI	Group 2 (Mucosal)	1
H1 HAI	Group 2 (Mucosal)	1
H1 HAI	Group 2 (Mucosal)	1
H1 HAI	Group 2 (Mucosal)	1
H1 HAI	Group 2 (Mucosal)	1
H1 HAI	Group 2 (Mucosal)	1
H1 HAI	Group 2 (Mucosal)	1
H1 HAI	Group 2 (Mucosal)	1
H1 HAI	Group 2 (Mucosal)	1.41164
H1 HAI	Group 2 (Mucosal)	1
H1 HAI	Group 2 (Mucosal)	1
H1 HAI	Group 2 (Mucosal)	1
H1 HAI	Group 2 (Mucosal)	3.5
H1 HAI	Group 2 (Mucosal)	1
H1 HAI	Group 2 (Mucosal)	1
H1 HAI	Group 2 (Mucosal)	1
H1 HAI	Group 2 (Mucosal)	1
H1 HAI	Group 2 (Mucosal)	1
H1 HAI	Group 2 (Mucosal)	1
H1 HAI	Group 2 (Mucosal)	1
H1 HAI	Group 2 (Mucosal)	1.98765
H1 HAI	Group 2 (Mucosal)	1
H1 HAI	Group 2 (Mucosal)	1
H1 HAI	Group 2 (Mucosal)	1.98765
H1 HAI	Group 2 (Mucosal)	1
H1 HAI	Group 2 (Mucosal)	1.97561
H1 HAI	Group 2 (Mucosal)	1
H1 HAI	Group 2 (Mucosal)	1
H1 HAI	Group 2 (Mucosal)	13.5
H1 HAI	Group 2 (Mucosal)	1
H1 HAI	Group 2 (Mucosal)	1.98765
H1 HAI	Group 2 (Mucosal)	1
H1 HAI	Group 2 (Mucosal)	1.41239
H1 HAI	Group 2 (Mucosal)	1
H1 HAI	Group 2 (Mucosal)	1
H1 HAI	Group 2 (Mucosal)	1
H1 HAI	Group 2 (Mucosal)	1
H1 HAI	Group 2 (Mucosal)	1
H1 HAI	Group 2 (Mucosal)	1
H1 HAI	Group 2 (Mucosal)	1
H1 HAI	Group 2 (Mucosal)	1
H1 HAI	Group 2 (Mucosal)	1
H1 HAI	Group 2 (Mucosal)	1
H1 HAI	Group 2 (Mucosal)	1
H1 HAI	Group 2 (Mucosal)	1
H1 HAI	Group 2 (Mucosal)	1.41058
H1 HAI	Group 2 (Mucosal)	1
H1 HAI	Group 2 (Mucosal)	1
H1 HAI	Group 2 (Mucosal)	1
H1 HAI	Group 2 (Mucosal)	1
H1 HAI	Group 2 (Mucosal)	1
H1 HAI	Group 2 (Mucosal)	13.5
H1 HAI	Group 2 (Mucosal)	1
H1 HAI	Group 2 (Mucosal)	1
H1 HAI	Group 2 (Mucosal)	13.5
H1 HAI	Group 2 (Mucosal)	1.4133
H1 HAI	Group 2 (Mucosal)	1
H1 HAI	Group 2 (Mucosal)	1
H1 HAI	Group 2 (Mucosal)	1
H1 HAI	Group 2 (Mucosal)	1.99379
H1 HAI	Group 2 (Mucosal)	2.80585
H1 HAI	Group 2 (Mucosal)	1
H1 HAI	Group 2 (Mucosal)	1
H1 HAI	Group 2 (Mucosal)	1.99379
H1 HAI	Group 3 (Systemic A)	1
H1 HAI	Group 3 (Systemic A)	1
H1 HAI	Group 3 (Systemic A)	1
H1 HAI	Group 3 (Systemic A)	13.5
H1 HAI	Group 3 (Systemic A)	1
H1 HAI	Group 3 (Systemic A)	13.5
H1 HAI	Group 3 (Systemic A)	1
H1 HAI	Group 3 (Systemic A)	53.5
H1 HAI	Group 3 (Systemic A)	0.708019
H1 HAI	Group 3 (Systemic A)	3.5
H1 HAI	Group 3 (Systemic A)	37.879
H1 HAI	Group 3 (Systemic A)	1.99379
H1 HAI	Group 3 (Systemic A)	1.41164
H1 HAI	Group 3 (Systemic A)	26.8333
H1 HAI	Group 3 (Systemic A)	1
H1 HAI	Group 3 (Systemic A)	26.8333
H1 HAI	Group 3 (Systemic A)	26.8333
H1 HAI	Group 3 (Systemic A)	1
H1 HAI	Group 3 (Systemic A)	19.0228
H1 HAI	Group 3 (Systemic A)	53.5
H1 HAI	Group 3 (Systemic A)	13.5
H1 HAI	Group 3 (Systemic A)	1
H1 HAI	Group 3 (Systemic A)	1
H1 HAI	Group 3 (Systemic A)	1
H1 HAI	Group 3 (Systemic A)	1
H1 HAI	Group 3 (Systemic A)	0.708396
H1 HAI	Group 3 (Systemic A)	1
H1 HAI	Group 3 (Systemic A)	1
H1 HAI	Group 3 (Systemic A)	1.4091
H1 HAI	Group 3 (Systemic A)	1.97561
H1 HAI	Group 3 (Systemic A)	75.5914
H1 HAI	Group 3 (Systemic A)	1
H1 HAI	Group 3 (Systemic A)	106.833
H1 HAI	Group 3 (Systemic A)	13.5
H1 HAI	Group 3 (Systemic A)	1
H1 HAI	Group 3 (Systemic A)	1.83333
H1 HAI	Group 3 (Systemic A)	1
H1 HAI	Group 3 (Systemic A)	1
H1 HAI	Group 3 (Systemic A)	1.99379
H1 HAI	Group 3 (Systemic A)	1
H1 HAI	Group 3 (Systemic A)	1
H1 HAI	Group 3 (Systemic A)	1
H1 HAI	Group 3 (Systemic A)	13.5
H1 HAI	Group 3 (Systemic A)	13.5
H1 HAI	Group 3 (Systemic A)	1
H1 HAI	Group 3 (Systemic A)	13.5
H1 HAI	Group 3 (Systemic A)	1
H1 HAI	Group 3 (Systemic A)	19.0228
H1 HAI	Group 3 (Systemic A)	26.8333
H1 HAI	Group 3 (Systemic A)	13.5
H1 HAI	Group 3 (Systemic A)	1
H1 HAI	Group 3 (Systemic A)	1
H1 HAI	Group 3 (Systemic A)	1
H1 HAI	Group 3 (Systemic A)	1
H1 HAI	Group 3 (Systemic A)	1
H1 HAI	Group 3 (Systemic A)	1
H1 HAI	Group 3 (Systemic A)	1
H1 HAI	Group 3 (Systemic A)	1
H1 HAI	Group 3 (Systemic A)	3.5
H1 HAI	Group 3 (Systemic A)	1
H1 HAI	Group 3 (Systemic A)	1
H1 HAI	Group 3 (Systemic A)	1
H1 HAI	Group 3 (Systemic A)	1
H1 HAI	Group 3 (Systemic A)	1.41357
H1 HAI	Group 3 (Systemic A)	1
H1 HAI	Group 3 (Systemic A)	1
H1 HAI	Group 3 (Systemic A)	1.40411
H1 HAI	Group 3 (Systemic A)	6.83333
H1 HAI	Group 3 (Systemic A)	6.83333
H1 HAI	Group 3 (Systemic A)	1
H1 HAI	Group 3 (Systemic A)	1.41239
H1 HAI	Group 3 (Systemic A)	1.83333
H1 HAI	Group 3 (Systemic A)	53.5
H1 HAI	Group 3 (Systemic A)	13.5
H3 HAI	Group 1 (CD8 T-cell)	1
H3 HAI	Group 1 (CD8 T-cell)	1.97561
H3 HAI	Group 1 (CD8 T-cell)	1
H3 HAI	Group 1 (CD8 T-cell)	1
H3 HAI	Group 1 (CD8 T-cell)	1
H3 HAI	Group 1 (CD8 T-cell)	1
H3 HAI	Group 1 (CD8 T-cell)	1
H3 HAI	Group 1 (CD8 T-cell)	1
H3 HAI	Group 1 (CD8 T-cell)	1
H3 HAI	Group 1 (CD8 T-cell)	1
H3 HAI	Group 1 (CD8 T-cell)	1
H3 HAI	Group 1 (CD8 T-cell)	1.4091
H3 HAI	Group 1 (CD8 T-cell)	1
H3 HAI	Group 1 (CD8 T-cell)	1.98765
H3 HAI	Group 1 (CD8 T-cell)	0.512195
H3 HAI	Group 1 (CD8 T-cell)	1
H3 HAI	Group 1 (CD8 T-cell)	1
H3 HAI	Group 1 (CD8 T-cell)	19.0228
H3 HAI	Group 1 (CD8 T-cell)	1
H3 HAI	Group 1 (CD8 T-cell)	1.98765
H3 HAI	Group 1 (CD8 T-cell)	1.99379
H3 HAI	Group 1 (CD8 T-cell)	1
H3 HAI	Group 1 (CD8 T-cell)	1.99379
H3 HAI	Group 1 (CD8 T-cell)	1
H3 HAI	Group 1 (CD8 T-cell)	1
H3 HAI	Group 1 (CD8 T-cell)	1
H3 HAI	Group 1 (CD8 T-cell)	1
H3 HAI	Group 1 (CD8 T-cell)	1.99379
H3 HAI	Group 1 (CD8 T-cell)	6.83333
H3 HAI	Group 1 (CD8 T-cell)	1
H3 HAI	Group 1 (CD8 T-cell)	1.4133
H3 HAI	Group 1 (CD8 T-cell)	1.98765
H3 HAI	Group 1 (CD8 T-cell)	1
H3 HAI	Group 1 (CD8 T-cell)	1.97561
H3 HAI	Group 1 (CD8 T-cell)	1
H3 HAI	Group 1 (CD8 T-cell)	1
H3 HAI	Group 1 (CD8 T-cell)	1.41239
H3 HAI	Group 1 (CD8 T-cell)	1.98765
H3 HAI	Group 1 (CD8 T-cell)	1.98765
H3 HAI	Group 1 (CD8 T-cell)	1
H3 HAI	Group 1 (CD8 T-cell)	0.707564
H3 HAI	Group 1 (CD8 T-cell)	1
H3 HAI	Group 1 (CD8 T-cell)	1
H3 HAI	Group 1 (CD8 T-cell)	1
H3 HAI	Group 1 (CD8 T-cell)	1
H3 HAI	Group 1 (CD8 T-cell)	1
H3 HAI	Group 1 (CD8 T-cell)	5.54327
H3 HAI	Group 1 (CD8 T-cell)	1.99379
H3 HAI	Group 1 (CD8 T-cell)	1.41058
H3 HAI	Group 1 (CD8 T-cell)	3.98137
H3 HAI	Group 1 (CD8 T-cell)	1
H3 HAI	Group 1 (CD8 T-cell)	1.97561
H3 HAI	Group 1 (CD8 T-cell)	1.99379
H3 HAI	Group 1 (CD8 T-cell)	3.5
H3 HAI	Group 1 (CD8 T-cell)	0.708926
H3 HAI	Group 1 (CD8 T-cell)	1.99379
H3 HAI	Group 1 (CD8 T-cell)	1
H3 HAI	Group 1 (CD8 T-cell)	1.99689
H3 HAI	Group 1 (CD8 T-cell)	1
H3 HAI	Group 1 (CD8 T-cell)	1.41239
H3 HAI	Group 1 (CD8 T-cell)	1
H3 HAI	Group 1 (CD8 T-cell)	1
H3 HAI	Group 1 (CD8 T-cell)	1
H3 HAI	Group 1 (CD8 T-cell)	1
H3 HAI	Group 1 (CD8 T-cell)	26.8333
H3 HAI	Group 1 (CD8 T-cell)	1.41164
H3 HAI	Group 1 (CD8 T-cell)	1
H3 HAI	Group 1 (CD8 T-cell)	1
H3 HAI	Group 1 (CD8 T-cell)	1
H3 HAI	Group 1 (CD8 T-cell)	1
H3 HAI	Group 1 (CD8 T-cell)	1
H3 HAI	Group 1 (CD8 T-cell)	1
H3 HAI	Group 1 (CD8 T-cell)	1
H3 HAI	Group 1 (CD8 T-cell)	1
H3 HAI	Group 1 (CD8 T-cell)	53.5
H3 HAI	Group 1 (CD8 T-cell)	1
H3 HAI	Group 1 (CD8 T-cell)	1
H3 HAI	Group 1 (CD8 T-cell)	1
H3 HAI	Group 1 (CD8 T-cell)	1
H3 HAI	Group 1 (CD8 T-cell)	1
H3 HAI	Group 1 (CD8 T-cell)	1
H3 HAI	Group 1 (CD8 T-cell)	15.6341
H3 HAI	Group 2 (Mucosal)	3.5
H3 HAI	Group 2 (Mucosal)	1
H3 HAI	Group 2 (Mucosal)	2.81241
H3 HAI	Group 2 (Mucosal)	1.98765
H3 HAI	Group 2 (Mucosal)	1.98765
H3 HAI	Group 2 (Mucosal)	1
H3 HAI	Group 2 (Mucosal)	1.41239
H3 HAI	Group 2 (Mucosal)	1.99379
H3 HAI	Group 2 (Mucosal)	31.2439
H3 HAI	Group 2 (Mucosal)	1
H3 HAI	Group 2 (Mucosal)	1
H3 HAI	Group 2 (Mucosal)	1
H3 HAI	Group 2 (Mucosal)	5.57596
H3 HAI	Group 2 (Mucosal)	15.8148
H3 HAI	Group 2 (Mucosal)	1
H3 HAI	Group 2 (Mucosal)	1.4091
H3 HAI	Group 2 (Mucosal)	26.8333
H3 HAI	Group 2 (Mucosal)	1
H3 HAI	Group 2 (Mucosal)	1
H3 HAI	Group 2 (Mucosal)	2.76599
H3 HAI	Group 2 (Mucosal)	1.99689
H3 HAI	Group 2 (Mucosal)	1
H3 HAI	Group 2 (Mucosal)	1
H3 HAI	Group 2 (Mucosal)	1
H3 HAI	Group 2 (Mucosal)	1
H3 HAI	Group 2 (Mucosal)	1.98765
H3 HAI	Group 2 (Mucosal)	1.97561
H3 HAI	Group 2 (Mucosal)	1
H3 HAI	Group 2 (Mucosal)	1
H3 HAI	Group 2 (Mucosal)	1
H3 HAI	Group 2 (Mucosal)	1
H3 HAI	Group 2 (Mucosal)	1
H3 HAI	Group 2 (Mucosal)	1
H3 HAI	Group 2 (Mucosal)	1
H3 HAI	Group 2 (Mucosal)	1
H3 HAI	Group 2 (Mucosal)	1
H3 HAI	Group 2 (Mucosal)	0.708019
H3 HAI	Group 2 (Mucosal)	1
H3 HAI	Group 2 (Mucosal)	1
H3 HAI	Group 2 (Mucosal)	1
H3 HAI	Group 2 (Mucosal)	2.79667
H3 HAI	Group 2 (Mucosal)	1
H3 HAI	Group 2 (Mucosal)	1
H3 HAI	Group 2 (Mucosal)	13.5
H3 HAI	Group 2 (Mucosal)	3.96296
H3 HAI	Group 2 (Mucosal)	1
H3 HAI	Group 2 (Mucosal)	1
H3 HAI	Group 2 (Mucosal)	37.879
H3 HAI	Group 2 (Mucosal)	1
H3 HAI	Group 2 (Mucosal)	1.99379
H3 HAI	Group 2 (Mucosal)	1
H3 HAI	Group 2 (Mucosal)	1.41239
H3 HAI	Group 2 (Mucosal)	13.5
H3 HAI	Group 2 (Mucosal)	1.4091
H3 HAI	Group 2 (Mucosal)	0.708396
H3 HAI	Group 2 (Mucosal)	1.41164
H3 HAI	Group 2 (Mucosal)	0.707753
H3 HAI	Group 2 (Mucosal)	1.99689
H3 HAI	Group 2 (Mucosal)	3.92683
H3 HAI	Group 2 (Mucosal)	1
H3 HAI	Group 2 (Mucosal)	1
H3 HAI	Group 2 (Mucosal)	1
H3 HAI	Group 2 (Mucosal)	1
H3 HAI	Group 2 (Mucosal)	1
H3 HAI	Group 2 (Mucosal)	13.5
H3 HAI	Group 2 (Mucosal)	1
H3 HAI	Group 2 (Mucosal)	3.99065
H3 HAI	Group 2 (Mucosal)	1.41164
H3 HAI	Group 2 (Mucosal)	1
H3 HAI	Group 2 (Mucosal)	2.80585
H3 HAI	Group 2 (Mucosal)	1
H3 HAI	Group 2 (Mucosal)	1
H3 HAI	Group 2 (Mucosal)	1
H3 HAI	Group 2 (Mucosal)	1
H3 HAI	Group 2 (Mucosal)	1
H3 HAI	Group 2 (Mucosal)	1.41239
H3 HAI	Group 2 (Mucosal)	1
H3 HAI	Group 2 (Mucosal)	1
H3 HAI	Group 2 (Mucosal)	106.833
H3 HAI	Group 2 (Mucosal)	1
H3 HAI	Group 2 (Mucosal)	1
H3 HAI	Group 2 (Mucosal)	1
H3 HAI	Group 2 (Mucosal)	1.98765
H3 HAI	Group 2 (Mucosal)	1
H3 HAI	Group 2 (Mucosal)	1
H3 HAI	Group 2 (Mucosal)	1
H3 HAI	Group 2 (Mucosal)	1
H3 HAI	Group 2 (Mucosal)	1
H3 HAI	Group 3 (Systemic A)	1
H3 HAI	Group 3 (Systemic A)	53.5
H3 HAI	Group 3 (Systemic A)	106.833
H3 HAI	Group 3 (Systemic A)	1
H3 HAI	Group 3 (Systemic A)	1
H3 HAI	Group 3 (Systemic A)	1.98765
H3 HAI	Group 3 (Systemic A)	26.8333
H3 HAI	Group 3 (Systemic A)	26.8333
H3 HAI	Group 3 (Systemic A)	13.5
H3 HAI	Group 3 (Systemic A)	14.6364
H3 HAI	Group 3 (Systemic A)	53.5
H3 HAI	Group 3 (Systemic A)	1
H3 HAI	Group 3 (Systemic A)	1
H3 HAI	Group 3 (Systemic A)	7.82927
H3 HAI	Group 3 (Systemic A)	0.501558
H3 HAI	Group 3 (Systemic A)	0.00936
H3 HAI	Group 3 (Systemic A)	0.00936
H3 HAI	Group 3 (Systemic A)	15.6341
H3 HAI	Group 3 (Systemic A)	1
H3 HAI	Group 3 (Systemic A)	22.0999
H3 HAI	Group 3 (Systemic A)	1
H3 HAI	Group 3 (Systemic A)	10.9615
H3 HAI	Group 3 (Systemic A)	1
H3 HAI	Group 3 (Systemic A)	26.8333
H3 HAI	Group 3 (Systemic A)	53.5
H3 HAI	Group 3 (Systemic A)	1
H3 HAI	Group 3 (Systemic A)	26.8333
H3 HAI	Group 3 (Systemic A)	19.0228
H3 HAI	Group 3 (Systemic A)	26.8333
H3 HAI	Group 3 (Systemic A)	26.8333
H3 HAI	Group 3 (Systemic A)	53.5
H3 HAI	Group 3 (Systemic A)	1
H3 HAI	Group 3 (Systemic A)	106.833
H3 HAI	Group 3 (Systemic A)	6.83333
H3 HAI	Group 3 (Systemic A)	15.8148
H3 HAI	Group 3 (Systemic A)	37.879
H3 HAI	Group 3 (Systemic A)	53.5
H3 HAI	Group 3 (Systemic A)	26.8333
H3 HAI	Group 3 (Systemic A)	37.879
H3 HAI	Group 3 (Systemic A)	53.5
H3 HAI	Group 3 (Systemic A)	13.5
H3 HAI	Group 3 (Systemic A)	1.98765
H3 HAI	Group 3 (Systemic A)	1
H3 HAI	Group 3 (Systemic A)	1
H3 HAI	Group 3 (Systemic A)	26.8333
H3 HAI	Group 3 (Systemic A)	213.5
H3 HAI	Group 3 (Systemic A)	75.5914
H3 HAI	Group 3 (Systemic A)	1
H3 HAI	Group 3 (Systemic A)	1
H3 HAI	Group 3 (Systemic A)	1.98765
H3 HAI	Group 3 (Systemic A)	1
H3 HAI	Group 3 (Systemic A)	13.5
H3 HAI	Group 3 (Systemic A)	1
H3 HAI	Group 3 (Systemic A)	6.83333
H3 HAI	Group 3 (Systemic A)	1
H3 HAI	Group 3 (Systemic A)	6.83333
H3 HAI	Group 3 (Systemic A)	7.93867
H3 HAI	Group 3 (Systemic A)	1
H3 HAI	Group 3 (Systemic A)	26.8333
H3 HAI	Group 3 (Systemic A)	26.8333
H3 HAI	Group 3 (Systemic A)	53.5
H3 HAI	Group 3 (Systemic A)	1
H3 HAI	Group 3 (Systemic A)	1
H3 HAI	Group 3 (Systemic A)	1
H3 HAI	Group 3 (Systemic A)	1
H3 HAI	Group 3 (Systemic A)	213.5
H3 HAI	Group 3 (Systemic A)	1
H3 HAI	Group 3 (Systemic A)	1
H3 HAI	Group 3 (Systemic A)	75.5914
H3 HAI	Group 3 (Systemic A)	1
H3 HAI	Group 3 (Systemic A)	19.0228
H3 HAI	Group 3 (Systemic A)	26.8333
H3 HAI	Group 3 (Systemic A)	1.83333
H3 HAI	Group 3 (Systemic A)	19.0228

## Sheet: Fig4D
Immune feature	Cluster group	Baseline value
H3N2 HAI gmt	Group 1 (CD8 T-cell)	161
H3N2 HAI gmt	Group 1 (CD8 T-cell)	41
H3N2 HAI gmt	Group 1 (CD8 T-cell)	161
H3N2 HAI gmt	Group 1 (CD8 T-cell)	81
H3N2 HAI gmt	Group 1 (CD8 T-cell)	161
H3N2 HAI gmt	Group 1 (CD8 T-cell)	161
H3N2 HAI gmt	Group 1 (CD8 T-cell)	161
H3N2 HAI gmt	Group 1 (CD8 T-cell)	81
H3N2 HAI gmt	Group 1 (CD8 T-cell)	57.5685
H3N2 HAI gmt	Group 1 (CD8 T-cell)	6
H3N2 HAI gmt	Group 1 (CD8 T-cell)	81
H3N2 HAI gmt	Group 1 (CD8 T-cell)	81
H3N2 HAI gmt	Group 1 (CD8 T-cell)	161
H3N2 HAI gmt	Group 1 (CD8 T-cell)	81
H3N2 HAI gmt	Group 1 (CD8 T-cell)	41
H3N2 HAI gmt	Group 1 (CD8 T-cell)	6
H3N2 HAI gmt	Group 1 (CD8 T-cell)	6
H3N2 HAI gmt	Group 1 (CD8 T-cell)	6
H3N2 HAI gmt	Group 1 (CD8 T-cell)	161
H3N2 HAI gmt	Group 1 (CD8 T-cell)	81
H3N2 HAI gmt	Group 1 (CD8 T-cell)	161
H3N2 HAI gmt	Group 1 (CD8 T-cell)	81
H3N2 HAI gmt	Group 1 (CD8 T-cell)	161
H3N2 HAI gmt	Group 1 (CD8 T-cell)	321
H3N2 HAI gmt	Group 1 (CD8 T-cell)	161
H3N2 HAI gmt	Group 1 (CD8 T-cell)	6
H3N2 HAI gmt	Group 1 (CD8 T-cell)	6
H3N2 HAI gmt	Group 1 (CD8 T-cell)	161
H3N2 HAI gmt	Group 1 (CD8 T-cell)	6
H3N2 HAI gmt	Group 1 (CD8 T-cell)	81
H3N2 HAI gmt	Group 1 (CD8 T-cell)	453.548
H3N2 HAI gmt	Group 1 (CD8 T-cell)	81
H3N2 HAI gmt	Group 1 (CD8 T-cell)	6
H3N2 HAI gmt	Group 1 (CD8 T-cell)	41
H3N2 HAI gmt	Group 1 (CD8 T-cell)	161
H3N2 HAI gmt	Group 1 (CD8 T-cell)	6
H3N2 HAI gmt	Group 1 (CD8 T-cell)	227.274
H3N2 HAI gmt	Group 1 (CD8 T-cell)	81
H3N2 HAI gmt	Group 1 (CD8 T-cell)	81
H3N2 HAI gmt	Group 1 (CD8 T-cell)	81
H3N2 HAI gmt	Group 1 (CD8 T-cell)	641
H3N2 HAI gmt	Group 1 (CD8 T-cell)	161
H3N2 HAI gmt	Group 1 (CD8 T-cell)	161
H3N2 HAI gmt	Group 1 (CD8 T-cell)	81
H3N2 HAI gmt	Group 1 (CD8 T-cell)	161
H3N2 HAI gmt	Group 1 (CD8 T-cell)	6
H3N2 HAI gmt	Group 1 (CD8 T-cell)	41
H3N2 HAI gmt	Group 1 (CD8 T-cell)	161
H3N2 HAI gmt	Group 1 (CD8 T-cell)	114.137
H3N2 HAI gmt	Group 1 (CD8 T-cell)	161
H3N2 HAI gmt	Group 1 (CD8 T-cell)	6
H3N2 HAI gmt	Group 1 (CD8 T-cell)	41
H3N2 HAI gmt	Group 1 (CD8 T-cell)	161
H3N2 HAI gmt	Group 1 (CD8 T-cell)	6
H3N2 HAI gmt	Group 1 (CD8 T-cell)	161
H3N2 HAI gmt	Group 1 (CD8 T-cell)	161
H3N2 HAI gmt	Group 1 (CD8 T-cell)	81
H3N2 HAI gmt	Group 1 (CD8 T-cell)	321
H3N2 HAI gmt	Group 1 (CD8 T-cell)	321
H3N2 HAI gmt	Group 1 (CD8 T-cell)	227.274
H3N2 HAI gmt	Group 1 (CD8 T-cell)	6
H3N2 HAI gmt	Group 1 (CD8 T-cell)	6
H3N2 HAI gmt	Group 1 (CD8 T-cell)	6
H3N2 HAI gmt	Group 1 (CD8 T-cell)	6
H3N2 HAI gmt	Group 1 (CD8 T-cell)	6
H3N2 HAI gmt	Group 1 (CD8 T-cell)	161
H3N2 HAI gmt	Group 1 (CD8 T-cell)	161
H3N2 HAI gmt	Group 1 (CD8 T-cell)	321
H3N2 HAI gmt	Group 1 (CD8 T-cell)	321
H3N2 HAI gmt	Group 1 (CD8 T-cell)	161
H3N2 HAI gmt	Group 1 (CD8 T-cell)	6
H3N2 HAI gmt	Group 1 (CD8 T-cell)	321
H3N2 HAI gmt	Group 1 (CD8 T-cell)	321
H3N2 HAI gmt	Group 1 (CD8 T-cell)	6
H3N2 HAI gmt	Group 1 (CD8 T-cell)	6
H3N2 HAI gmt	Group 1 (CD8 T-cell)	6
H3N2 HAI gmt	Group 1 (CD8 T-cell)	6
H3N2 HAI gmt	Group 1 (CD8 T-cell)	641
H3N2 HAI gmt	Group 1 (CD8 T-cell)	6
H3N2 HAI gmt	Group 1 (CD8 T-cell)	321
H3N2 HAI gmt	Group 1 (CD8 T-cell)	161
H3N2 HAI gmt	Group 1 (CD8 T-cell)	41
H3N2 HAI gmt	Group 2 (Mucosal)	6
H3N2 HAI gmt	Group 2 (Mucosal)	453.548
H3N2 HAI gmt	Group 2 (Mucosal)	114.137
H3N2 HAI gmt	Group 2 (Mucosal)	81
H3N2 HAI gmt	Group 2 (Mucosal)	81
H3N2 HAI gmt	Group 2 (Mucosal)	161
H3N2 HAI gmt	Group 2 (Mucosal)	227.274
H3N2 HAI gmt	Group 2 (Mucosal)	161
H3N2 HAI gmt	Group 2 (Mucosal)	41
H3N2 HAI gmt	Group 2 (Mucosal)	114.137
H3N2 HAI gmt	Group 2 (Mucosal)	161
H3N2 HAI gmt	Group 2 (Mucosal)	161
H3N2 HAI gmt	Group 2 (Mucosal)	57.5685
H3N2 HAI gmt	Group 2 (Mucosal)	81
H3N2 HAI gmt	Group 2 (Mucosal)	161
H3N2 HAI gmt	Group 2 (Mucosal)	81
H3N2 HAI gmt	Group 2 (Mucosal)	6
H3N2 HAI gmt	Group 2 (Mucosal)	321
H3N2 HAI gmt	Group 2 (Mucosal)	641
H3N2 HAI gmt	Group 2 (Mucosal)	29.2843
H3N2 HAI gmt	Group 2 (Mucosal)	321
H3N2 HAI gmt	Group 2 (Mucosal)	81
H3N2 HAI gmt	Group 2 (Mucosal)	81
H3N2 HAI gmt	Group 2 (Mucosal)	161
H3N2 HAI gmt	Group 2 (Mucosal)	321
H3N2 HAI gmt	Group 2 (Mucosal)	81
H3N2 HAI gmt	Group 2 (Mucosal)	41
H3N2 HAI gmt	Group 2 (Mucosal)	161
H3N2 HAI gmt	Group 2 (Mucosal)	161
H3N2 HAI gmt	Group 2 (Mucosal)	161
H3N2 HAI gmt	Group 2 (Mucosal)	161
H3N2 HAI gmt	Group 2 (Mucosal)	906.097
H3N2 HAI gmt	Group 2 (Mucosal)	161
H3N2 HAI gmt	Group 2 (Mucosal)	641
H3N2 HAI gmt	Group 2 (Mucosal)	641
H3N2 HAI gmt	Group 2 (Mucosal)	6
H3N2 HAI gmt	Group 2 (Mucosal)	321
H3N2 HAI gmt	Group 2 (Mucosal)	321
H3N2 HAI gmt	Group 2 (Mucosal)	81
H3N2 HAI gmt	Group 2 (Mucosal)	161
H3N2 HAI gmt	Group 2 (Mucosal)	57.5685
H3N2 HAI gmt	Group 2 (Mucosal)	81
H3N2 HAI gmt	Group 2 (Mucosal)	161
H3N2 HAI gmt	Group 2 (Mucosal)	6
H3N2 HAI gmt	Group 2 (Mucosal)	81
H3N2 HAI gmt	Group 2 (Mucosal)	161
H3N2 HAI gmt	Group 2 (Mucosal)	321
H3N2 HAI gmt	Group 2 (Mucosal)	6
H3N2 HAI gmt	Group 2 (Mucosal)	321
H3N2 HAI gmt	Group 2 (Mucosal)	161
H3N2 HAI gmt	Group 2 (Mucosal)	161
H3N2 HAI gmt	Group 2 (Mucosal)	227.274
H3N2 HAI gmt	Group 2 (Mucosal)	6
H3N2 HAI gmt	Group 2 (Mucosal)	81
H3N2 HAI gmt	Group 2 (Mucosal)	227.274
H3N2 HAI gmt	Group 2 (Mucosal)	161
H3N2 HAI gmt	Group 2 (Mucosal)	453.548
H3N2 HAI gmt	Group 2 (Mucosal)	321
H3N2 HAI gmt	Group 2 (Mucosal)	41
H3N2 HAI gmt	Group 2 (Mucosal)	321
H3N2 HAI gmt	Group 2 (Mucosal)	6
H3N2 HAI gmt	Group 2 (Mucosal)	6
H3N2 HAI gmt	Group 2 (Mucosal)	161
H3N2 HAI gmt	Group 2 (Mucosal)	81
H3N2 HAI gmt	Group 2 (Mucosal)	6
H3N2 HAI gmt	Group 2 (Mucosal)	161
H3N2 HAI gmt	Group 2 (Mucosal)	321
H3N2 HAI gmt	Group 2 (Mucosal)	161
H3N2 HAI gmt	Group 2 (Mucosal)	641
H3N2 HAI gmt	Group 2 (Mucosal)	81
H3N2 HAI gmt	Group 2 (Mucosal)	321
H3N2 HAI gmt	Group 2 (Mucosal)	641
H3N2 HAI gmt	Group 2 (Mucosal)	161
H3N2 HAI gmt	Group 2 (Mucosal)	321
H3N2 HAI gmt	Group 2 (Mucosal)	6
H3N2 HAI gmt	Group 2 (Mucosal)	227.274
H3N2 HAI gmt	Group 2 (Mucosal)	6
H3N2 HAI gmt	Group 2 (Mucosal)	6
H3N2 HAI gmt	Group 2 (Mucosal)	6
H3N2 HAI gmt	Group 2 (Mucosal)	81
H3N2 HAI gmt	Group 2 (Mucosal)	161
H3N2 HAI gmt	Group 2 (Mucosal)	321
H3N2 HAI gmt	Group 2 (Mucosal)	81
H3N2 HAI gmt	Group 2 (Mucosal)	321
H3N2 HAI gmt	Group 2 (Mucosal)	6
H3N2 HAI gmt	Group 2 (Mucosal)	161
H3N2 HAI gmt	Group 2 (Mucosal)	6
H3N2 HAI gmt	Group 2 (Mucosal)	6
H3N2 HAI gmt	Group 3 (Systemic A)	321
H3N2 HAI gmt	Group 3 (Systemic A)	6
H3N2 HAI gmt	Group 3 (Systemic A)	6
H3N2 HAI gmt	Group 3 (Systemic A)	161
H3N2 HAI gmt	Group 3 (Systemic A)	6
H3N2 HAI gmt	Group 3 (Systemic A)	81
H3N2 HAI gmt	Group 3 (Systemic A)	6
H3N2 HAI gmt	Group 3 (Systemic A)	6
H3N2 HAI gmt	Group 3 (Systemic A)	6
H3N2 HAI gmt	Group 3 (Systemic A)	11
H3N2 HAI gmt	Group 3 (Systemic A)	6
H3N2 HAI gmt	Group 3 (Systemic A)	6
H3N2 HAI gmt	Group 3 (Systemic A)	6
H3N2 HAI gmt	Group 3 (Systemic A)	41
H3N2 HAI gmt	Group 3 (Systemic A)	321
H3N2 HAI gmt	Group 3 (Systemic A)	641
H3N2 HAI gmt	Group 3 (Systemic A)	641
H3N2 HAI gmt	Group 3 (Systemic A)	41
H3N2 HAI gmt	Group 3 (Systemic A)	161
H3N2 HAI gmt	Group 3 (Systemic A)	41
H3N2 HAI gmt	Group 3 (Systemic A)	161
H3N2 HAI gmt	Group 3 (Systemic A)	29.2843
H3N2 HAI gmt	Group 3 (Systemic A)	321
H3N2 HAI gmt	Group 3 (Systemic A)	6
H3N2 HAI gmt	Group 3 (Systemic A)	6
H3N2 HAI gmt	Group 3 (Systemic A)	6
H3N2 HAI gmt	Group 3 (Systemic A)	6
H3N2 HAI gmt	Group 3 (Systemic A)	6
H3N2 HAI gmt	Group 3 (Systemic A)	6
H3N2 HAI gmt	Group 3 (Systemic A)	6
H3N2 HAI gmt	Group 3 (Systemic A)	6
H3N2 HAI gmt	Group 3 (Systemic A)	6
H3N2 HAI gmt	Group 3 (Systemic A)	6
H3N2 HAI gmt	Group 3 (Systemic A)	6
H3N2 HAI gmt	Group 3 (Systemic A)	81
H3N2 HAI gmt	Group 3 (Systemic A)	6
H3N2 HAI gmt	Group 3 (Systemic A)	6
H3N2 HAI gmt	Group 3 (Systemic A)	6
H3N2 HAI gmt	Group 3 (Systemic A)	6
H3N2 HAI gmt	Group 3 (Systemic A)	6
H3N2 HAI gmt	Group 3 (Systemic A)	6
H3N2 HAI gmt	Group 3 (Systemic A)	81
H3N2 HAI gmt	Group 3 (Systemic A)	161
H3N2 HAI gmt	Group 3 (Systemic A)	321
H3N2 HAI gmt	Group 3 (Systemic A)	6
H3N2 HAI gmt	Group 3 (Systemic A)	6
H3N2 HAI gmt	Group 3 (Systemic A)	6
H3N2 HAI gmt	Group 3 (Systemic A)	641
H3N2 HAI gmt	Group 3 (Systemic A)	321
H3N2 HAI gmt	Group 3 (Systemic A)	81
H3N2 HAI gmt	Group 3 (Systemic A)	321
H3N2 HAI gmt	Group 3 (Systemic A)	6
H3N2 HAI gmt	Group 3 (Systemic A)	6
H3N2 HAI gmt	Group 3 (Systemic A)	6
H3N2 HAI gmt	Group 3 (Systemic A)	161
H3N2 HAI gmt	Group 3 (Systemic A)	6
H3N2 HAI gmt	Group 3 (Systemic A)	114.137
H3N2 HAI gmt	Group 3 (Systemic A)	641
H3N2 HAI gmt	Group 3 (Systemic A)	6
H3N2 HAI gmt	Group 3 (Systemic A)	6
H3N2 HAI gmt	Group 3 (Systemic A)	6
H3N2 HAI gmt	Group 3 (Systemic A)	81
H3N2 HAI gmt	Group 3 (Systemic A)	6
H3N2 HAI gmt	Group 3 (Systemic A)	321
H3N2 HAI gmt	Group 3 (Systemic A)	6
H3N2 HAI gmt	Group 3 (Systemic A)	6
H3N2 HAI gmt	Group 3 (Systemic A)	161
H3N2 HAI gmt	Group 3 (Systemic A)	161
H3N2 HAI gmt	Group 3 (Systemic A)	6
H3N2 HAI gmt	Group 3 (Systemic A)	6
H3N2 HAI gmt	Group 3 (Systemic A)	6
H3N2 HAI gmt	Group 3 (Systemic A)	6
H3N2 HAI gmt	Group 3 (Systemic A)	6
H3N2 HAI gmt	Group 3 (Systemic A)	6
H3 HA SWISS IVPM	Group 1 (CD8 T-cell)	432.6
H3 HA SWISS IVPM	Group 1 (CD8 T-cell)	82.46
H3 HA SWISS IVPM	Group 1 (CD8 T-cell)	434.6
H3 HA SWISS IVPM	Group 1 (CD8 T-cell)	160.9
H3 HA SWISS IVPM	Group 1 (CD8 T-cell)	189.6
H3 HA SWISS IVPM	Group 1 (CD8 T-cell)	393.8
H3 HA SWISS IVPM	Group 1 (CD8 T-cell)	94.68
H3 HA SWISS IVPM	Group 1 (CD8 T-cell)	617.2
H3 HA SWISS IVPM	Group 1 (CD8 T-cell)	6
H3 HA SWISS IVPM	Group 1 (CD8 T-cell)	141.1
H3 HA SWISS IVPM	Group 1 (CD8 T-cell)	6
H3 HA SWISS IVPM	Group 1 (CD8 T-cell)	124.4
H3 HA SWISS IVPM	Group 1 (CD8 T-cell)	164.4
H3 HA SWISS IVPM	Group 1 (CD8 T-cell)	6
H3 HA SWISS IVPM	Group 1 (CD8 T-cell)	6
H3 HA SWISS IVPM	Group 1 (CD8 T-cell)	6
H3 HA SWISS IVPM	Group 1 (CD8 T-cell)	6
H3 HA SWISS IVPM	Group 1 (CD8 T-cell)	491
H3 HA SWISS IVPM	Group 1 (CD8 T-cell)	180.6
H3 HA SWISS IVPM	Group 1 (CD8 T-cell)	818.4
H3 HA SWISS IVPM	Group 1 (CD8 T-cell)	58.9
H3 HA SWISS IVPM	Group 1 (CD8 T-cell)	236.6
H3 HA SWISS IVPM	Group 1 (CD8 T-cell)	1417
H3 HA SWISS IVPM	Group 1 (CD8 T-cell)	6
H3 HA SWISS IVPM	Group 1 (CD8 T-cell)	6
H3 HA SWISS IVPM	Group 1 (CD8 T-cell)	161
H3 HA SWISS IVPM	Group 1 (CD8 T-cell)	6
H3 HA SWISS IVPM	Group 1 (CD8 T-cell)	604.3
H3 HA SWISS IVPM	Group 1 (CD8 T-cell)	822.1
H3 HA SWISS IVPM	Group 1 (CD8 T-cell)	246
H3 HA SWISS IVPM	Group 1 (CD8 T-cell)	6
H3 HA SWISS IVPM	Group 1 (CD8 T-cell)	50.82
H3 HA SWISS IVPM	Group 1 (CD8 T-cell)	6
H3 HA SWISS IVPM	Group 1 (CD8 T-cell)	908.1
H3 HA SWISS IVPM	Group 1 (CD8 T-cell)	63.79
H3 HA SWISS IVPM	Group 1 (CD8 T-cell)	131
H3 HA SWISS IVPM	Group 1 (CD8 T-cell)	55.21
H3 HA SWISS IVPM	Group 1 (CD8 T-cell)	1019
H3 HA SWISS IVPM	Group 1 (CD8 T-cell)	727.4
H3 HA SWISS IVPM	Group 1 (CD8 T-cell)	462.9
H3 HA SWISS IVPM	Group 1 (CD8 T-cell)	237.8
H3 HA SWISS IVPM	Group 1 (CD8 T-cell)	100.82
H3 HA SWISS IVPM	Group 1 (CD8 T-cell)	322.1
H3 HA SWISS IVPM	Group 1 (CD8 T-cell)	64.67
H3 HA SWISS IVPM	Group 1 (CD8 T-cell)	180
H3 HA SWISS IVPM	Group 1 (CD8 T-cell)	56.3
H3 HA SWISS IVPM	Group 1 (CD8 T-cell)	82.83
H3 HA SWISS IVPM	Group 1 (CD8 T-cell)	6
H3 HA SWISS IVPM	Group 1 (CD8 T-cell)	48.57
H3 HA SWISS IVPM	Group 1 (CD8 T-cell)	191.8
H3 HA SWISS IVPM	Group 1 (CD8 T-cell)	410.5
H3 HA SWISS IVPM	Group 1 (CD8 T-cell)	63.02
H3 HA SWISS IVPM	Group 1 (CD8 T-cell)	1129
H3 HA SWISS IVPM	Group 1 (CD8 T-cell)	116.7
H3 HA SWISS IVPM	Group 1 (CD8 T-cell)	420.7
H3 HA SWISS IVPM	Group 1 (CD8 T-cell)	596.6
H3 HA SWISS IVPM	Group 1 (CD8 T-cell)	1259
H3 HA SWISS IVPM	Group 1 (CD8 T-cell)	6
H3 HA SWISS IVPM	Group 1 (CD8 T-cell)	6
H3 HA SWISS IVPM	Group 1 (CD8 T-cell)	6
H3 HA SWISS IVPM	Group 1 (CD8 T-cell)	6
H3 HA SWISS IVPM	Group 1 (CD8 T-cell)	6
H3 HA SWISS IVPM	Group 1 (CD8 T-cell)	6
H3 HA SWISS IVPM	Group 1 (CD8 T-cell)	1600
H3 HA SWISS IVPM	Group 1 (CD8 T-cell)	153
H3 HA SWISS IVPM	Group 1 (CD8 T-cell)	287.7
H3 HA SWISS IVPM	Group 1 (CD8 T-cell)	320
H3 HA SWISS IVPM	Group 1 (CD8 T-cell)	80.12
H3 HA SWISS IVPM	Group 1 (CD8 T-cell)	6
H3 HA SWISS IVPM	Group 1 (CD8 T-cell)	205.4
H3 HA SWISS IVPM	Group 1 (CD8 T-cell)	145.1
H3 HA SWISS IVPM	Group 1 (CD8 T-cell)	205
H3 HA SWISS IVPM	Group 1 (CD8 T-cell)	6
H3 HA SWISS IVPM	Group 1 (CD8 T-cell)	6
H3 HA SWISS IVPM	Group 1 (CD8 T-cell)	6
H3 HA SWISS IVPM	Group 1 (CD8 T-cell)	69.91
H3 HA SWISS IVPM	Group 1 (CD8 T-cell)	187
H3 HA SWISS IVPM	Group 1 (CD8 T-cell)	233.8
H3 HA SWISS IVPM	Group 1 (CD8 T-cell)	25.34
H3 HA SWISS IVPM	Group 2 (Mucosal)	18.16
H3 HA SWISS IVPM	Group 2 (Mucosal)	1131
H3 HA SWISS IVPM	Group 2 (Mucosal)	343.4
H3 HA SWISS IVPM	Group 2 (Mucosal)	178.5
H3 HA SWISS IVPM	Group 2 (Mucosal)	318.6
H3 HA SWISS IVPM	Group 2 (Mucosal)	61.16
H3 HA SWISS IVPM	Group 2 (Mucosal)	729.2
H3 HA SWISS IVPM	Group 2 (Mucosal)	80.69
H3 HA SWISS IVPM	Group 2 (Mucosal)	48.52
H3 HA SWISS IVPM	Group 2 (Mucosal)	388.5
H3 HA SWISS IVPM	Group 2 (Mucosal)	265.5
H3 HA SWISS IVPM	Group 2 (Mucosal)	145
H3 HA SWISS IVPM	Group 2 (Mucosal)	499.8
H3 HA SWISS IVPM	Group 2 (Mucosal)	11.28
H3 HA SWISS IVPM	Group 2 (Mucosal)	689.6
H3 HA SWISS IVPM	Group 2 (Mucosal)	6
H3 HA SWISS IVPM	Group 2 (Mucosal)	259.8
H3 HA SWISS IVPM	Group 2 (Mucosal)	957.9
H3 HA SWISS IVPM	Group 2 (Mucosal)	55.18
H3 HA SWISS IVPM	Group 2 (Mucosal)	554.2
H3 HA SWISS IVPM	Group 2 (Mucosal)	36.58
H3 HA SWISS IVPM	Group 2 (Mucosal)	259.9
H3 HA SWISS IVPM	Group 2 (Mucosal)	1189
H3 HA SWISS IVPM	Group 2 (Mucosal)	384.8
H3 HA SWISS IVPM	Group 2 (Mucosal)	179.8
H3 HA SWISS IVPM	Group 2 (Mucosal)	59.78
H3 HA SWISS IVPM	Group 2 (Mucosal)	286.1
H3 HA SWISS IVPM	Group 2 (Mucosal)	1005
H3 HA SWISS IVPM	Group 2 (Mucosal)	480.9
H3 HA SWISS IVPM	Group 2 (Mucosal)	1229
H3 HA SWISS IVPM	Group 2 (Mucosal)	2722
H3 HA SWISS IVPM	Group 2 (Mucosal)	312
H3 HA SWISS IVPM	Group 2 (Mucosal)	2431
H3 HA SWISS IVPM	Group 2 (Mucosal)	1088
H3 HA SWISS IVPM	Group 2 (Mucosal)	164
H3 HA SWISS IVPM	Group 2 (Mucosal)	340.5
H3 HA SWISS IVPM	Group 2 (Mucosal)	492.3
H3 HA SWISS IVPM	Group 2 (Mucosal)	372.9
H3 HA SWISS IVPM	Group 2 (Mucosal)	285.7
H3 HA SWISS IVPM	Group 2 (Mucosal)	37.52
H3 HA SWISS IVPM	Group 2 (Mucosal)	69.93
H3 HA SWISS IVPM	Group 2 (Mucosal)	220.2
H3 HA SWISS IVPM	Group 2 (Mucosal)	6
H3 HA SWISS IVPM	Group 2 (Mucosal)	838.4
H3 HA SWISS IVPM	Group 2 (Mucosal)	331.9
H3 HA SWISS IVPM	Group 2 (Mucosal)	2376
H3 HA SWISS IVPM	Group 2 (Mucosal)	588.3
H3 HA SWISS IVPM	Group 2 (Mucosal)	974.7
H3 HA SWISS IVPM	Group 2 (Mucosal)	584.6
H3 HA SWISS IVPM	Group 2 (Mucosal)	6
H3 HA SWISS IVPM	Group 2 (Mucosal)	253.8
H3 HA SWISS IVPM	Group 2 (Mucosal)	2968
H3 HA SWISS IVPM	Group 2 (Mucosal)	6
H3 HA SWISS IVPM	Group 2 (Mucosal)	1037
H3 HA SWISS IVPM	Group 2 (Mucosal)	194.5
H3 HA SWISS IVPM	Group 2 (Mucosal)	903.6
H3 HA SWISS IVPM	Group 2 (Mucosal)	310.7
H3 HA SWISS IVPM	Group 2 (Mucosal)	211.1
H3 HA SWISS IVPM	Group 2 (Mucosal)	126.1
H3 HA SWISS IVPM	Group 2 (Mucosal)	6
H3 HA SWISS IVPM	Group 2 (Mucosal)	39.83
H3 HA SWISS IVPM	Group 2 (Mucosal)	429.5
H3 HA SWISS IVPM	Group 2 (Mucosal)	42.56
H3 HA SWISS IVPM	Group 2 (Mucosal)	6
H3 HA SWISS IVPM	Group 2 (Mucosal)	164.7
H3 HA SWISS IVPM	Group 2 (Mucosal)	316.2
H3 HA SWISS IVPM	Group 2 (Mucosal)	274.6
H3 HA SWISS IVPM	Group 2 (Mucosal)	3244
H3 HA SWISS IVPM	Group 2 (Mucosal)	110.1
H3 HA SWISS IVPM	Group 2 (Mucosal)	926.7
H3 HA SWISS IVPM	Group 2 (Mucosal)	1026
H3 HA SWISS IVPM	Group 2 (Mucosal)	577.3
H3 HA SWISS IVPM	Group 2 (Mucosal)	353.6
H3 HA SWISS IVPM	Group 2 (Mucosal)	6
H3 HA SWISS IVPM	Group 2 (Mucosal)	574.2
H3 HA SWISS IVPM	Group 2 (Mucosal)	12.86
H3 HA SWISS IVPM	Group 2 (Mucosal)	779.1
H3 HA SWISS IVPM	Group 2 (Mucosal)	197.6
H3 HA SWISS IVPM	Group 2 (Mucosal)	34.75
H3 HA SWISS IVPM	Group 2 (Mucosal)	6
H3 HA SWISS IVPM	Group 2 (Mucosal)	452.4
H3 HA SWISS IVPM	Group 2 (Mucosal)	6
H3 HA SWISS IVPM	Group 2 (Mucosal)	210.5
H3 HA SWISS IVPM	Group 2 (Mucosal)	6
H3 HA SWISS IVPM	Group 2 (Mucosal)	228.3
H3 HA SWISS IVPM	Group 2 (Mucosal)	119.2
H3 HA SWISS IVPM	Group 2 (Mucosal)	6
H3 HA SWISS IVPM	Group 3 (Systemic A)	332.7
H3 HA SWISS IVPM	Group 3 (Systemic A)	6
H3 HA SWISS IVPM	Group 3 (Systemic A)	6
H3 HA SWISS IVPM	Group 3 (Systemic A)	414.2
H3 HA SWISS IVPM	Group 3 (Systemic A)	61.1
H3 HA SWISS IVPM	Group 3 (Systemic A)	121.9
H3 HA SWISS IVPM	Group 3 (Systemic A)	12.08
H3 HA SWISS IVPM	Group 3 (Systemic A)	6
H3 HA SWISS IVPM	Group 3 (Systemic A)	6
H3 HA SWISS IVPM	Group 3 (Systemic A)	22.29
H3 HA SWISS IVPM	Group 3 (Systemic A)	47.88
H3 HA SWISS IVPM	Group 3 (Systemic A)	6
H3 HA SWISS IVPM	Group 3 (Systemic A)	6
H3 HA SWISS IVPM	Group 3 (Systemic A)	6
H3 HA SWISS IVPM	Group 3 (Systemic A)	1099
H3 HA SWISS IVPM	Group 3 (Systemic A)	381.2
H3 HA SWISS IVPM	Group 3 (Systemic A)	15.76
H3 HA SWISS IVPM	Group 3 (Systemic A)	272.5
H3 HA SWISS IVPM	Group 3 (Systemic A)	411.5
H3 HA SWISS IVPM	Group 3 (Systemic A)	107.1
H3 HA SWISS IVPM	Group 3 (Systemic A)	21.77
H3 HA SWISS IVPM	Group 3 (Systemic A)	1381
H3 HA SWISS IVPM	Group 3 (Systemic A)	63.99
H3 HA SWISS IVPM	Group 3 (Systemic A)	6
H3 HA SWISS IVPM	Group 3 (Systemic A)	6
H3 HA SWISS IVPM	Group 3 (Systemic A)	42.84
H3 HA SWISS IVPM	Group 3 (Systemic A)	16.09
H3 HA SWISS IVPM	Group 3 (Systemic A)	6
H3 HA SWISS IVPM	Group 3 (Systemic A)	74.43
H3 HA SWISS IVPM	Group 3 (Systemic A)	37.19
H3 HA SWISS IVPM	Group 3 (Systemic A)	282.7
H3 HA SWISS IVPM	Group 3 (Systemic A)	6
H3 HA SWISS IVPM	Group 3 (Systemic A)	6
H3 HA SWISS IVPM	Group 3 (Systemic A)	6
H3 HA SWISS IVPM	Group 3 (Systemic A)	6
H3 HA SWISS IVPM	Group 3 (Systemic A)	205.4
H3 HA SWISS IVPM	Group 3 (Systemic A)	6
H3 HA SWISS IVPM	Group 3 (Systemic A)	6
H3 HA SWISS IVPM	Group 3 (Systemic A)	6
H3 HA SWISS IVPM	Group 3 (Systemic A)	6
H3 HA SWISS IVPM	Group 3 (Systemic A)	61.71
H3 HA SWISS IVPM	Group 3 (Systemic A)	799.9
H3 HA SWISS IVPM	Group 3 (Systemic A)	571.6
H3 HA SWISS IVPM	Group 3 (Systemic A)	6
H3 HA SWISS IVPM	Group 3 (Systemic A)	186.2
H3 HA SWISS IVPM	Group 3 (Systemic A)	6
H3 HA SWISS IVPM	Group 3 (Systemic A)	1078
H3 HA SWISS IVPM	Group 3 (Systemic A)	15.14
H3 HA SWISS IVPM	Group 3 (Systemic A)	156
H3 HA SWISS IVPM	Group 3 (Systemic A)	485.4
H3 HA SWISS IVPM	Group 3 (Systemic A)	81.76
H3 HA SWISS IVPM	Group 3 (Systemic A)	30.1
H3 HA SWISS IVPM	Group 3 (Systemic A)	6
H3 HA SWISS IVPM	Group 3 (Systemic A)	1012
H3 HA SWISS IVPM	Group 3 (Systemic A)	6
H3 HA SWISS IVPM	Group 3 (Systemic A)	378
H3 HA SWISS IVPM	Group 3 (Systemic A)	962.9
H3 HA SWISS IVPM	Group 3 (Systemic A)	46.41
H3 HA SWISS IVPM	Group 3 (Systemic A)	6
H3 HA SWISS IVPM	Group 3 (Systemic A)	190.1
H3 HA SWISS IVPM	Group 3 (Systemic A)	246.1
H3 HA SWISS IVPM	Group 3 (Systemic A)	33.62
H3 HA SWISS IVPM	Group 3 (Systemic A)	6
H3 HA SWISS IVPM	Group 3 (Systemic A)	6
H3 HA SWISS IVPM	Group 3 (Systemic A)	424.8
H3 HA SWISS IVPM	Group 3 (Systemic A)	6
H3 HA SWISS IVPM	Group 3 (Systemic A)	6
H3 HA SWISS IVPM	Group 3 (Systemic A)	6
H3 HA SWISS IVPM	Group 3 (Systemic A)	57.43
H3 HA SWISS IVPM	Group 3 (Systemic A)	717.5
H3 HA SWISS IVPM	Group 3 (Systemic A)	6
H3 HA SWISS IVPM	Group 3 (Systemic A)	486.7
H3 HA SWISS IVPM	Group 3 (Systemic A)	132.3
N2 NA	Group 1 (CD8 T-cell)	451
N2 NA	Group 1 (CD8 T-cell)	151
N2 NA	Group 1 (CD8 T-cell)	1351
N2 NA	Group 1 (CD8 T-cell)	151
N2 NA	Group 1 (CD8 T-cell)	451
N2 NA	Group 1 (CD8 T-cell)	451
N2 NA	Group 1 (CD8 T-cell)	51
N2 NA	Group 1 (CD8 T-cell)	151
N2 NA	Group 1 (CD8 T-cell)	151
N2 NA	Group 1 (CD8 T-cell)	151
N2 NA	Group 1 (CD8 T-cell)	451
N2 NA	Group 1 (CD8 T-cell)	51
N2 NA	Group 1 (CD8 T-cell)	451
N2 NA	Group 1 (CD8 T-cell)	151
N2 NA	Group 1 (CD8 T-cell)	26
N2 NA	Group 1 (CD8 T-cell)	26
N2 NA	Group 1 (CD8 T-cell)	26
N2 NA	Group 1 (CD8 T-cell)	1351
N2 NA	Group 1 (CD8 T-cell)	151
N2 NA	Group 1 (CD8 T-cell)	151
N2 NA	Group 1 (CD8 T-cell)	151
N2 NA	Group 1 (CD8 T-cell)	1351
N2 NA	Group 1 (CD8 T-cell)	151
N2 NA	Group 1 (CD8 T-cell)	451
N2 NA	Group 1 (CD8 T-cell)	26
N2 NA	Group 1 (CD8 T-cell)	51
N2 NA	Group 1 (CD8 T-cell)	51
N2 NA	Group 1 (CD8 T-cell)	51
N2 NA	Group 1 (CD8 T-cell)	451
N2 NA	Group 1 (CD8 T-cell)	451
N2 NA	Group 1 (CD8 T-cell)	151
N2 NA	Group 1 (CD8 T-cell)	26
N2 NA	Group 1 (CD8 T-cell)	151
N2 NA	Group 1 (CD8 T-cell)	51
N2 NA	Group 1 (CD8 T-cell)	451
N2 NA	Group 1 (CD8 T-cell)	51
N2 NA	Group 1 (CD8 T-cell)	51
N2 NA	Group 1 (CD8 T-cell)	51
N2 NA	Group 1 (CD8 T-cell)	451
N2 NA	Group 1 (CD8 T-cell)	151
N2 NA	Group 1 (CD8 T-cell)	451
N2 NA	Group 1 (CD8 T-cell)	451
N2 NA	Group 1 (CD8 T-cell)	451
N2 NA	Group 1 (CD8 T-cell)	51
N2 NA	Group 1 (CD8 T-cell)	4051
N2 NA	Group 1 (CD8 T-cell)	451
N2 NA	Group 1 (CD8 T-cell)	26
N2 NA	Group 1 (CD8 T-cell)	451
N2 NA	Group 1 (CD8 T-cell)	51
N2 NA	Group 1 (CD8 T-cell)	151
N2 NA	Group 1 (CD8 T-cell)	451
N2 NA	Group 1 (CD8 T-cell)	51
N2 NA	Group 1 (CD8 T-cell)	451
N2 NA	Group 1 (CD8 T-cell)	4051
N2 NA	Group 1 (CD8 T-cell)	151
N2 NA	Group 1 (CD8 T-cell)	451
N2 NA	Group 1 (CD8 T-cell)	451
N2 NA	Group 1 (CD8 T-cell)	451
N2 NA	Group 1 (CD8 T-cell)	51
N2 NA	Group 1 (CD8 T-cell)	26
N2 NA	Group 1 (CD8 T-cell)	51
N2 NA	Group 1 (CD8 T-cell)	51
N2 NA	Group 1 (CD8 T-cell)	51
N2 NA	Group 1 (CD8 T-cell)	51
N2 NA	Group 1 (CD8 T-cell)	51
N2 NA	Group 1 (CD8 T-cell)	151
N2 NA	Group 1 (CD8 T-cell)	451
N2 NA	Group 1 (CD8 T-cell)	1351
N2 NA	Group 1 (CD8 T-cell)	26
N2 NA	Group 1 (CD8 T-cell)	151
N2 NA	Group 1 (CD8 T-cell)	26
N2 NA	Group 1 (CD8 T-cell)	26
N2 NA	Group 1 (CD8 T-cell)	51
N2 NA	Group 1 (CD8 T-cell)	26
N2 NA	Group 1 (CD8 T-cell)	51
N2 NA	Group 1 (CD8 T-cell)	151
N2 NA	Group 1 (CD8 T-cell)	151
N2 NA	Group 1 (CD8 T-cell)	151
N2 NA	Group 1 (CD8 T-cell)	51
N2 NA	Group 1 (CD8 T-cell)	26
N2 NA	Group 2 (Mucosal)	151
N2 NA	Group 2 (Mucosal)	1351
N2 NA	Group 2 (Mucosal)	151
N2 NA	Group 2 (Mucosal)	151
N2 NA	Group 2 (Mucosal)	51
N2 NA	Group 2 (Mucosal)	1351
N2 NA	Group 2 (Mucosal)	151
N2 NA	Group 2 (Mucosal)	1351
N2 NA	Group 2 (Mucosal)	151
N2 NA	Group 2 (Mucosal)	451
N2 NA	Group 2 (Mucosal)	151
N2 NA	Group 2 (Mucosal)	151
N2 NA	Group 2 (Mucosal)	51
N2 NA	Group 2 (Mucosal)	451
N2 NA	Group 2 (Mucosal)	151
N2 NA	Group 2 (Mucosal)	51
N2 NA	Group 2 (Mucosal)	26
N2 NA	Group 2 (Mucosal)	451
N2 NA	Group 2 (Mucosal)	451
N2 NA	Group 2 (Mucosal)	451
N2 NA	Group 2 (Mucosal)	451
N2 NA	Group 2 (Mucosal)	451
N2 NA	Group 2 (Mucosal)	151
N2 NA	Group 2 (Mucosal)	151
N2 NA	Group 2 (Mucosal)	451
N2 NA	Group 2 (Mucosal)	451
N2 NA	Group 2 (Mucosal)	151
N2 NA	Group 2 (Mucosal)	451
N2 NA	Group 2 (Mucosal)	1351
N2 NA	Group 2 (Mucosal)	451
N2 NA	Group 2 (Mucosal)	1351
N2 NA	Group 2 (Mucosal)	1351
N2 NA	Group 2 (Mucosal)	451
N2 NA	Group 2 (Mucosal)	451
N2 NA	Group 2 (Mucosal)	1351
N2 NA	Group 2 (Mucosal)	51
N2 NA	Group 2 (Mucosal)	51
N2 NA	Group 2 (Mucosal)	4051
N2 NA	Group 2 (Mucosal)	151
N2 NA	Group 2 (Mucosal)	151
N2 NA	Group 2 (Mucosal)	51
N2 NA	Group 2 (Mucosal)	151
N2 NA	Group 2 (Mucosal)	451
N2 NA	Group 2 (Mucosal)	26
N2 NA	Group 2 (Mucosal)	451
N2 NA	Group 2 (Mucosal)	51
N2 NA	Group 2 (Mucosal)	4051
N2 NA	Group 2 (Mucosal)	451
N2 NA	Group 2 (Mucosal)	451
N2 NA	Group 2 (Mucosal)	51
N2 NA	Group 2 (Mucosal)	151
N2 NA	Group 2 (Mucosal)	151
N2 NA	Group 2 (Mucosal)	4051
N2 NA	Group 2 (Mucosal)	51
N2 NA	Group 2 (Mucosal)	26
N2 NA	Group 2 (Mucosal)	451
N2 NA	Group 2 (Mucosal)	451
N2 NA	Group 2 (Mucosal)	451
N2 NA	Group 2 (Mucosal)	451
N2 NA	Group 2 (Mucosal)	451
N2 NA	Group 2 (Mucosal)	26
N2 NA	Group 2 (Mucosal)	151
N2 NA	Group 2 (Mucosal)	451
N2 NA	Group 2 (Mucosal)	51
N2 NA	Group 2 (Mucosal)	26
N2 NA	Group 2 (Mucosal)	451
N2 NA	Group 2 (Mucosal)	151
N2 NA	Group 2 (Mucosal)	51
N2 NA	Group 2 (Mucosal)	4051
N2 NA	Group 2 (Mucosal)	151
N2 NA	Group 2 (Mucosal)	451
N2 NA	Group 2 (Mucosal)	1351
N2 NA	Group 2 (Mucosal)	1351
N2 NA	Group 2 (Mucosal)	451
N2 NA	Group 2 (Mucosal)	26
N2 NA	Group 2 (Mucosal)	451
N2 NA	Group 2 (Mucosal)	51
N2 NA	Group 2 (Mucosal)	26
N2 NA	Group 2 (Mucosal)	26
N2 NA	Group 2 (Mucosal)	151
N2 NA	Group 2 (Mucosal)	451
N2 NA	Group 2 (Mucosal)	451
N2 NA	Group 2 (Mucosal)	26
N2 NA	Group 2 (Mucosal)	451
N2 NA	Group 2 (Mucosal)	26
N2 NA	Group 2 (Mucosal)	51
N2 NA	Group 2 (Mucosal)	26
N2 NA	Group 2 (Mucosal)	26
N2 NA	Group 3 (Systemic A)	451
N2 NA	Group 3 (Systemic A)	26
N2 NA	Group 3 (Systemic A)	26
N2 NA	Group 3 (Systemic A)	151
N2 NA	Group 3 (Systemic A)	26
N2 NA	Group 3 (Systemic A)	451
N2 NA	Group 3 (Systemic A)	51
N2 NA	Group 3 (Systemic A)	151
N2 NA	Group 3 (Systemic A)	26
N2 NA	Group 3 (Systemic A)	51
N2 NA	Group 3 (Systemic A)	151
N2 NA	Group 3 (Systemic A)	51
N2 NA	Group 3 (Systemic A)	26
N2 NA	Group 3 (Systemic A)	51
N2 NA	Group 3 (Systemic A)	26
N2 NA	Group 3 (Systemic A)	451
N2 NA	Group 3 (Systemic A)	26
N2 NA	Group 3 (Systemic A)	51
N2 NA	Group 3 (Systemic A)	451
N2 NA	Group 3 (Systemic A)	151
N2 NA	Group 3 (Systemic A)	151
N2 NA	Group 3 (Systemic A)	51
N2 NA	Group 3 (Systemic A)	451
N2 NA	Group 3 (Systemic A)	151
N2 NA	Group 3 (Systemic A)	26
N2 NA	Group 3 (Systemic A)	26
N2 NA	Group 3 (Systemic A)	151
N2 NA	Group 3 (Systemic A)	51
N2 NA	Group 3 (Systemic A)	26
N2 NA	Group 3 (Systemic A)	451
N2 NA	Group 3 (Systemic A)	51
N2 NA	Group 3 (Systemic A)	26
N2 NA	Group 3 (Systemic A)	51
N2 NA	Group 3 (Systemic A)	26
N2 NA	Group 3 (Systemic A)	51
N2 NA	Group 3 (Systemic A)	51
N2 NA	Group 3 (Systemic A)	1351
N2 NA	Group 3 (Systemic A)	26
N2 NA	Group 3 (Systemic A)	26
N2 NA	Group 3 (Systemic A)	26
N2 NA	Group 3 (Systemic A)	26
N2 NA	Group 3 (Systemic A)	51
N2 NA	Group 3 (Systemic A)	51
N2 NA	Group 3 (Systemic A)	151
N2 NA	Group 3 (Systemic A)	26
N2 NA	Group 3 (Systemic A)	26
N2 NA	Group 3 (Systemic A)	151
N2 NA	Group 3 (Systemic A)	451
N2 NA	Group 3 (Systemic A)	1351
N2 NA	Group 3 (Systemic A)	451
N2 NA	Group 3 (Systemic A)	451
N2 NA	Group 3 (Systemic A)	151
N2 NA	Group 3 (Systemic A)	51
N2 NA	Group 3 (Systemic A)	26
N2 NA	Group 3 (Systemic A)	1351
N2 NA	Group 3 (Systemic A)	51
N2 NA	Group 3 (Systemic A)	1351
N2 NA	Group 3 (Systemic A)	451
N2 NA	Group 3 (Systemic A)	51
N2 NA	Group 3 (Systemic A)	26
N2 NA	Group 3 (Systemic A)	151
N2 NA	Group 3 (Systemic A)	451
N2 NA	Group 3 (Systemic A)	51
N2 NA	Group 3 (Systemic A)	51
N2 NA	Group 3 (Systemic A)	26
N2 NA	Group 3 (Systemic A)	51
N2 NA	Group 3 (Systemic A)	151
N2 NA	Group 3 (Systemic A)	51
N2 NA	Group 3 (Systemic A)	51
N2 NA	Group 3 (Systemic A)	26
N2 NA	Group 3 (Systemic A)	51
N2 NA	Group 3 (Systemic A)	26
N2 NA	Group 3 (Systemic A)	151
N2 NA	Group 3 (Systemic A)	26
FluB HA CD8 IFNy	Group 1 (CD8 T-cell)	1.023
FluB HA CD8 IFNy	Group 1 (CD8 T-cell)	1.055
FluB HA CD8 IFNy	Group 1 (CD8 T-cell)	1.001
FluB HA CD8 IFNy	Group 1 (CD8 T-cell)	1.004
FluB HA CD8 IFNy	Group 1 (CD8 T-cell)	1.035
FluB HA CD8 IFNy	Group 1 (CD8 T-cell)	1.055
FluB HA CD8 IFNy	Group 1 (CD8 T-cell)	1.055
FluB HA CD8 IFNy	Group 1 (CD8 T-cell)	1.003
FluB HA CD8 IFNy	Group 1 (CD8 T-cell)	1.008
FluB HA CD8 IFNy	Group 1 (CD8 T-cell)	1.055
FluB HA CD8 IFNy	Group 1 (CD8 T-cell)	1.006
FluB HA CD8 IFNy	Group 1 (CD8 T-cell)	1.055
FluB HA CD8 IFNy	Group 1 (CD8 T-cell)	1.001
FluB HA CD8 IFNy	Group 1 (CD8 T-cell)	1.001
FluB HA CD8 IFNy	Group 1 (CD8 T-cell)	1.033
FluB HA CD8 IFNy	Group 1 (CD8 T-cell)	1.055
FluB HA CD8 IFNy	Group 1 (CD8 T-cell)	1.011
FluB HA CD8 IFNy	Group 1 (CD8 T-cell)	1.03
FluB HA CD8 IFNy	Group 1 (CD8 T-cell)	1.055
FluB HA CD8 IFNy	Group 1 (CD8 T-cell)	1.004
FluB HA CD8 IFNy	Group 1 (CD8 T-cell)	1.005
FluB HA CD8 IFNy	Group 1 (CD8 T-cell)	1.055
FluB HA CD8 IFNy	Group 1 (CD8 T-cell)	1.008
FluB HA CD8 IFNy	Group 1 (CD8 T-cell)	1.037
FluB HA CD8 IFNy	Group 1 (CD8 T-cell)	1.023
FluB HA CD8 IFNy	Group 1 (CD8 T-cell)	1.01
FluB HA CD8 IFNy	Group 1 (CD8 T-cell)	1.0187
FluB HA CD8 IFNy	Group 1 (CD8 T-cell)	1.00653
FluB HA CD8 IFNy	Group 1 (CD8 T-cell)	1.005
FluB HA CD8 IFNy	Group 1 (CD8 T-cell)	1.055
FluB HA CD8 IFNy	Group 1 (CD8 T-cell)	1.027
FluB HA CD8 IFNy	Group 1 (CD8 T-cell)	1.013
FluB HA CD8 IFNy	Group 1 (CD8 T-cell)	1.055
FluB HA CD8 IFNy	Group 1 (CD8 T-cell)	1.032
FluB HA CD8 IFNy	Group 1 (CD8 T-cell)	1.055
FluB HA CD8 IFNy	Group 1 (CD8 T-cell)	1.055
FluB HA CD8 IFNy	Group 1 (CD8 T-cell)	1.002
FluB HA CD8 IFNy	Group 1 (CD8 T-cell)	1.002
FluB HA CD8 IFNy	Group 1 (CD8 T-cell)	1.013
FluB HA CD8 IFNy	Group 1 (CD8 T-cell)	1.1
FluB HA CD8 IFNy	Group 1 (CD8 T-cell)	1.075
FluB HA CD8 IFNy	Group 1 (CD8 T-cell)	1.08
FluB HA CD8 IFNy	Group 1 (CD8 T-cell)	1.055
FluB HA CD8 IFNy	Group 1 (CD8 T-cell)	1.04
FluB HA CD8 IFNy	Group 2 (Mucosal)	1.07
FluB HA CD8 IFNy	Group 2 (Mucosal)	1.055
FluB HA CD8 IFNy	Group 2 (Mucosal)	1.059
FluB HA CD8 IFNy	Group 2 (Mucosal)	1.055
FluB HA CD8 IFNy	Group 2 (Mucosal)	1.055
FluB HA CD8 IFNy	Group 2 (Mucosal)	1.009
FluB HA CD8 IFNy	Group 2 (Mucosal)	1.023
FluB HA CD8 IFNy	Group 2 (Mucosal)	1.081
FluB HA CD8 IFNy	Group 2 (Mucosal)	1.01
FluB HA CD8 IFNy	Group 2 (Mucosal)	1.01
FluB HA CD8 IFNy	Group 2 (Mucosal)	1.055
FluB HA CD8 IFNy	Group 2 (Mucosal)	1.019
FluB HA CD8 IFNy	Group 2 (Mucosal)	1.055
FluB HA CD8 IFNy	Group 2 (Mucosal)	1.017
FluB HA CD8 IFNy	Group 2 (Mucosal)	1.055
FluB HA CD8 IFNy	Group 2 (Mucosal)	1.03
FluB HA CD8 IFNy	Group 2 (Mucosal)	1.02
FluB HA CD8 IFNy	Group 2 (Mucosal)	1.047
FluB HA CD8 IFNy	Group 2 (Mucosal)	1.055
FluB HA CD8 IFNy	Group 2 (Mucosal)	1.031
FluB HA CD8 IFNy	Group 2 (Mucosal)	1.055
FluB HA CD8 IFNy	Group 2 (Mucosal)	1.048
FluB HA CD8 IFNy	Group 2 (Mucosal)	1.06
FluB HA CD8 IFNy	Group 2 (Mucosal)	1.039
FluB HA CD8 IFNy	Group 2 (Mucosal)	1.055
FluB HA CD8 IFNy	Group 2 (Mucosal)	1.055
FluB HA CD8 IFNy	Group 2 (Mucosal)	1.013
FluB HA CD8 IFNy	Group 2 (Mucosal)	1.11
FluB HA CD8 IFNy	Group 3 (Systemic A)	1.055
FluB HA CD8 IFNy	Group 3 (Systemic A)	1.026
FluB HA CD8 IFNy	Group 3 (Systemic A)	1.048
FluB HA CD8 IFNy	Group 3 (Systemic A)	1.07155
FluB HA CD8 IFNy	Group 3 (Systemic A)	1.055
FluB HA CD8 IFNy	Group 3 (Systemic A)	1.042
FluB HA CD8 IFNy	Group 3 (Systemic A)	1.06
FluB HA CD8 IFNy	Group 3 (Systemic A)	1.026
FluB HA CD8 IFNy	Group 3 (Systemic A)	1.006
FluB HA CD8 IFNy	Group 3 (Systemic A)	1.055
FluB HA CD8 IFNy	Group 3 (Systemic A)	1.044
FluB HA CD8 IFNy	Group 3 (Systemic A)	1.055
FluB HA CD8 IFNy	Group 3 (Systemic A)	1.007
FluB HA CD8 IFNy	Group 3 (Systemic A)	1.055
FluB HA CD8 IFNy	Group 3 (Systemic A)	1.03
FluB HA CD8 IFNy	Group 3 (Systemic A)	1.12
FluB HA CD8 IFNy	Group 3 (Systemic A)	1.057
FluB HA CD8 IFNy	Group 3 (Systemic A)	1.075
FluB HA CD8 IFNy	Group 3 (Systemic A)	1.055
FluB HA CD8 IFNy	Group 3 (Systemic A)	1.055
FluB HA CD8 IFNy	Group 3 (Systemic A)	1.055
FluB HA CD8 IFNy	Group 3 (Systemic A)	1.02
FluB HA CD8 IFNy	Group 3 (Systemic A)	1.055
FluB HA CD8 IFNy	Group 3 (Systemic A)	1.055
FluB HA CD8 IFNy	Group 3 (Systemic A)	1.014
FluB HA CD8 IFNy	Group 3 (Systemic A)	1.055
FluB HA CD8 IFNy	Group 3 (Systemic A)	1.009
FluB HA CD8 IFNy	Group 3 (Systemic A)	1.026
FluB HA CD8 IFNy	Group 3 (Systemic A)	1.055
FluB HA CD8 IFNy	Group 3 (Systemic A)	1.055
FluB HA CD8 IFNy	Group 3 (Systemic A)	1.055
FluB HA CD8 IFNy	Group 3 (Systemic A)	1.02105
FluB HA CD8 IFNy	Group 3 (Systemic A)	1.24
FluB HA CD8 IFNy	Group 3 (Systemic A)	1.004
FluB HA CD8 IFNy	Group 3 (Systemic A)	1.055

## Sheet: FigS1A
Immune feature	Cluster group	Fold-change
N1 IgA	Group 1 (CD8 T-cell)	1.83203
N1 IgA	Group 1 (CD8 T-cell)	0.763145
N1 IgA	Group 1 (CD8 T-cell)	761.2
N1 IgA	Group 1 (CD8 T-cell)	0.012878
N1 IgA	Group 1 (CD8 T-cell)	0.672441
N1 IgA	Group 1 (CD8 T-cell)	5.85728
N1 IgA	Group 1 (CD8 T-cell)	1.73438
N1 IgA	Group 1 (CD8 T-cell)	2.69724
N1 IgA	Group 1 (CD8 T-cell)	1
N1 IgA	Group 1 (CD8 T-cell)	0.53383
N1 IgA	Group 1 (CD8 T-cell)	28.05
N1 IgA	Group 1 (CD8 T-cell)	0.003751
N1 IgA	Group 1 (CD8 T-cell)	10.1102
N1 IgA	Group 1 (CD8 T-cell)	1.65616
N1 IgA	Group 1 (CD8 T-cell)	0.295706
N1 IgA	Group 1 (CD8 T-cell)	629.9
N1 IgA	Group 1 (CD8 T-cell)	0.726966
N1 IgA	Group 1 (CD8 T-cell)	163.5
N1 IgA	Group 1 (CD8 T-cell)	0.003324
N1 IgA	Group 1 (CD8 T-cell)	2.0219
N1 IgA	Group 1 (CD8 T-cell)	0.161722
N1 IgA	Group 1 (CD8 T-cell)	4.86772
N1 IgA	Group 1 (CD8 T-cell)	567.565
N1 IgA	Group 1 (CD8 T-cell)	1.81449
N1 IgA	Group 1 (CD8 T-cell)	9.02206
N1 IgA	Group 1 (CD8 T-cell)	17.8288
N1 IgA	Group 1 (CD8 T-cell)	2.30713
N1 IgA	Group 1 (CD8 T-cell)	2.08981
N1 IgA	Group 1 (CD8 T-cell)	1565
N1 IgA	Group 1 (CD8 T-cell)	1
N1 IgA	Group 1 (CD8 T-cell)	1.37217
N1 IgA	Group 1 (CD8 T-cell)	0.642291
N1 IgA	Group 1 (CD8 T-cell)	0.210834
N1 IgA	Group 1 (CD8 T-cell)	0.00046
N1 IgA	Group 1 (CD8 T-cell)	2.88908
N1 IgA	Group 1 (CD8 T-cell)	332.8
N1 IgA	Group 1 (CD8 T-cell)	1937
N1 IgA	Group 1 (CD8 T-cell)	1.49704
N1 IgA	Group 1 (CD8 T-cell)	1
N1 IgA	Group 1 (CD8 T-cell)	0.001001
N1 IgA	Group 1 (CD8 T-cell)	1.97773
N1 IgA	Group 1 (CD8 T-cell)	1
N1 IgA	Group 1 (CD8 T-cell)	592.9
N1 IgA	Group 1 (CD8 T-cell)	3.16761
N1 IgA	Group 1 (CD8 T-cell)	3.1023
N1 IgA	Group 2 (Mucosal)	37.7808
N1 IgA	Group 2 (Mucosal)	1.28961
N1 IgA	Group 2 (Mucosal)	2.88043
N1 IgA	Group 2 (Mucosal)	0.83792
N1 IgA	Group 2 (Mucosal)	4.60661
N1 IgA	Group 2 (Mucosal)	0.277909
N1 IgA	Group 2 (Mucosal)	0.337729
N1 IgA	Group 2 (Mucosal)	0.000652
N1 IgA	Group 2 (Mucosal)	5.26048
N1 IgA	Group 2 (Mucosal)	2.68803
N1 IgA	Group 2 (Mucosal)	0.084151
N1 IgA	Group 2 (Mucosal)	2.48031
N1 IgA	Group 2 (Mucosal)	4.10951
N1 IgA	Group 2 (Mucosal)	0.707779
N1 IgA	Group 2 (Mucosal)	1.93864
N1 IgA	Group 2 (Mucosal)	1380
N1 IgA	Group 2 (Mucosal)	10.1725
N1 IgA	Group 2 (Mucosal)	564.9
N1 IgA	Group 2 (Mucosal)	9.2825
N1 IgA	Group 2 (Mucosal)	7.24743
N1 IgA	Group 2 (Mucosal)	0.111675
N1 IgA	Group 2 (Mucosal)	0.520334
N1 IgA	Group 2 (Mucosal)	0.64249
N1 IgA	Group 2 (Mucosal)	0.270792
N1 IgA	Group 2 (Mucosal)	1.18
N1 IgA	Group 2 (Mucosal)	2.20011
N1 IgA	Group 2 (Mucosal)	1.36541
N1 IgA	Group 2 (Mucosal)	0.770031
N1 IgA	Group 2 (Mucosal)	0.521223
N1 IgA	Group 2 (Mucosal)	6.89062
N1 IgA	Group 2 (Mucosal)	1298
N1 IgA	Group 2 (Mucosal)	0.055586
N1 IgA	Group 2 (Mucosal)	3.3112
N1 IgA	Group 2 (Mucosal)	0.928242
N1 IgA	Group 2 (Mucosal)	7.061
N1 IgA	Group 2 (Mucosal)	0.950244
N1 IgA	Group 2 (Mucosal)	0.130935
N1 IgA	Group 2 (Mucosal)	1544
N1 IgA	Group 2 (Mucosal)	0.753465
N1 IgA	Group 2 (Mucosal)	2.79187
N1 IgA	Group 2 (Mucosal)	0.456908
N1 IgA	Group 2 (Mucosal)	0.447107
N1 IgA	Group 2 (Mucosal)	0.765438
N1 IgA	Group 2 (Mucosal)	0.930765
N1 IgA	Group 2 (Mucosal)	1
N1 IgA	Group 3 (Systemic A)	45.46
N1 IgA	Group 3 (Systemic A)	0.029263
N1 IgA	Group 3 (Systemic A)	72.62
N1 IgA	Group 3 (Systemic A)	4.45258
N1 IgA	Group 3 (Systemic A)	17.0124
N1 IgA	Group 3 (Systemic A)	7.23236
N1 IgA	Group 3 (Systemic A)	2.12106
N1 IgA	Group 3 (Systemic A)	0.82976
N1 IgA	Group 3 (Systemic A)	26.97
N1 IgA	Group 3 (Systemic A)	0.219635
N1 IgA	Group 3 (Systemic A)	0.796449
N1 IgA	Group 3 (Systemic A)	1
N1 IgA	Group 3 (Systemic A)	0.62652
N1 IgA	Group 3 (Systemic A)	1.53599
N1 IgA	Group 3 (Systemic A)	28.57
N1 IgA	Group 3 (Systemic A)	0.707998
N1 IgA	Group 3 (Systemic A)	1270
N1 IgA	Group 3 (Systemic A)	0.32654
N1 IgA	Group 3 (Systemic A)	1.03824
N1 IgA	Group 3 (Systemic A)	1.46309
N1 IgA	Group 3 (Systemic A)	150.5
N1 IgA	Group 3 (Systemic A)	0.536069
N1 IgA	Group 3 (Systemic A)	0.017693
N1 IgA	Group 3 (Systemic A)	51.55
N1 IgA	Group 3 (Systemic A)	0.001096
N1 IgA	Group 3 (Systemic A)	202.6
N1 IgA	Group 3 (Systemic A)	1.11208
N1 IgA	Group 3 (Systemic A)	2.29002
N1 IgA	Group 3 (Systemic A)	19.534
N1 IgA	Group 3 (Systemic A)	7.50403
N1 IgA	Group 3 (Systemic A)	0.087107
N1 IgA	Group 3 (Systemic A)	38.21

## Sheet: FigS1B
Immune feature	Cluster group	Fold-change
B/Phuket/Yamagata IgG	Group 1 (CD8 T-cell)	14.4405
B/Phuket/Yamagata IgG	Group 1 (CD8 T-cell)	1
B/Phuket/Yamagata IgG	Group 1 (CD8 T-cell)	1.15127
B/Phuket/Yamagata IgG	Group 1 (CD8 T-cell)	1
B/Phuket/Yamagata IgG	Group 1 (CD8 T-cell)	1
B/Phuket/Yamagata IgG	Group 1 (CD8 T-cell)	24.9548
B/Phuket/Yamagata IgG	Group 1 (CD8 T-cell)	6.4482
B/Phuket/Yamagata IgG	Group 1 (CD8 T-cell)	5.1962
B/Phuket/Yamagata IgG	Group 1 (CD8 T-cell)	1
B/Phuket/Yamagata IgG	Group 1 (CD8 T-cell)	1
B/Phuket/Yamagata IgG	Group 1 (CD8 T-cell)	1.56293
B/Phuket/Yamagata IgG	Group 1 (CD8 T-cell)	1
B/Phuket/Yamagata IgG	Group 1 (CD8 T-cell)	0.908142
B/Phuket/Yamagata IgG	Group 1 (CD8 T-cell)	4.44167
B/Phuket/Yamagata IgG	Group 1 (CD8 T-cell)	1
B/Phuket/Yamagata IgG	Group 1 (CD8 T-cell)	1
B/Phuket/Yamagata IgG	Group 1 (CD8 T-cell)	1
B/Phuket/Yamagata IgG	Group 1 (CD8 T-cell)	0.591121
B/Phuket/Yamagata IgG	Group 1 (CD8 T-cell)	14.4646
B/Phuket/Yamagata IgG	Group 1 (CD8 T-cell)	2.06879
B/Phuket/Yamagata IgG	Group 1 (CD8 T-cell)	0.132211
B/Phuket/Yamagata IgG	Group 1 (CD8 T-cell)	1.21279
B/Phuket/Yamagata IgG	Group 1 (CD8 T-cell)	0.582765
B/Phuket/Yamagata IgG	Group 1 (CD8 T-cell)	1
B/Phuket/Yamagata IgG	Group 1 (CD8 T-cell)	1
B/Phuket/Yamagata IgG	Group 1 (CD8 T-cell)	1
B/Phuket/Yamagata IgG	Group 1 (CD8 T-cell)	1.04942
B/Phuket/Yamagata IgG	Group 1 (CD8 T-cell)	1.19785
B/Phuket/Yamagata IgG	Group 1 (CD8 T-cell)	7.45696
B/Phuket/Yamagata IgG	Group 1 (CD8 T-cell)	0.868783
B/Phuket/Yamagata IgG	Group 1 (CD8 T-cell)	1
B/Phuket/Yamagata IgG	Group 1 (CD8 T-cell)	1
B/Phuket/Yamagata IgG	Group 1 (CD8 T-cell)	7.5756
B/Phuket/Yamagata IgG	Group 1 (CD8 T-cell)	1.31992
B/Phuket/Yamagata IgG	Group 1 (CD8 T-cell)	4.98976
B/Phuket/Yamagata IgG	Group 1 (CD8 T-cell)	5.23447
B/Phuket/Yamagata IgG	Group 1 (CD8 T-cell)	0.238379
B/Phuket/Yamagata IgG	Group 1 (CD8 T-cell)	1.13382
B/Phuket/Yamagata IgG	Group 1 (CD8 T-cell)	13.03
B/Phuket/Yamagata IgG	Group 1 (CD8 T-cell)	1
B/Phuket/Yamagata IgG	Group 1 (CD8 T-cell)	11.7924
B/Phuket/Yamagata IgG	Group 1 (CD8 T-cell)	1
B/Phuket/Yamagata IgG	Group 1 (CD8 T-cell)	1
B/Phuket/Yamagata IgG	Group 1 (CD8 T-cell)	1
B/Phuket/Yamagata IgG	Group 1 (CD8 T-cell)	0.012608
B/Phuket/Yamagata IgG	Group 1 (CD8 T-cell)	1
B/Phuket/Yamagata IgG	Group 1 (CD8 T-cell)	0.009311
B/Phuket/Yamagata IgG	Group 1 (CD8 T-cell)	1.06239
B/Phuket/Yamagata IgG	Group 1 (CD8 T-cell)	1
B/Phuket/Yamagata IgG	Group 1 (CD8 T-cell)	38.8545
B/Phuket/Yamagata IgG	Group 1 (CD8 T-cell)	2.925
B/Phuket/Yamagata IgG	Group 1 (CD8 T-cell)	2.05121
B/Phuket/Yamagata IgG	Group 1 (CD8 T-cell)	2.02679
B/Phuket/Yamagata IgG	Group 1 (CD8 T-cell)	0.4662
B/Phuket/Yamagata IgG	Group 1 (CD8 T-cell)	1
B/Phuket/Yamagata IgG	Group 1 (CD8 T-cell)	3.55744
B/Phuket/Yamagata IgG	Group 1 (CD8 T-cell)	1.89166
B/Phuket/Yamagata IgG	Group 1 (CD8 T-cell)	2.13683
B/Phuket/Yamagata IgG	Group 1 (CD8 T-cell)	0.600475
B/Phuket/Yamagata IgG	Group 1 (CD8 T-cell)	1
B/Phuket/Yamagata IgG	Group 1 (CD8 T-cell)	1
B/Phuket/Yamagata IgG	Group 1 (CD8 T-cell)	1
B/Phuket/Yamagata IgG	Group 1 (CD8 T-cell)	0.82199
B/Phuket/Yamagata IgG	Group 1 (CD8 T-cell)	0.048268
B/Phuket/Yamagata IgG	Group 1 (CD8 T-cell)	1.01473
B/Phuket/Yamagata IgG	Group 1 (CD8 T-cell)	1
B/Phuket/Yamagata IgG	Group 1 (CD8 T-cell)	1
B/Phuket/Yamagata IgG	Group 1 (CD8 T-cell)	3.26667
B/Phuket/Yamagata IgG	Group 1 (CD8 T-cell)	1
B/Phuket/Yamagata IgG	Group 1 (CD8 T-cell)	1.14018
B/Phuket/Yamagata IgG	Group 1 (CD8 T-cell)	1
B/Phuket/Yamagata IgG	Group 1 (CD8 T-cell)	1
B/Phuket/Yamagata IgG	Group 1 (CD8 T-cell)	1
B/Phuket/Yamagata IgG	Group 1 (CD8 T-cell)	1.70417
B/Phuket/Yamagata IgG	Group 1 (CD8 T-cell)	1
B/Phuket/Yamagata IgG	Group 1 (CD8 T-cell)	1
B/Phuket/Yamagata IgG	Group 1 (CD8 T-cell)	0.691964
B/Phuket/Yamagata IgG	Group 1 (CD8 T-cell)	1.15908
B/Phuket/Yamagata IgG	Group 1 (CD8 T-cell)	1
B/Phuket/Yamagata IgG	Group 2 (Mucosal)	0.274098
B/Phuket/Yamagata IgG	Group 2 (Mucosal)	1.02771
B/Phuket/Yamagata IgG	Group 2 (Mucosal)	1
B/Phuket/Yamagata IgG	Group 2 (Mucosal)	3.5951
B/Phuket/Yamagata IgG	Group 2 (Mucosal)	21.3378
B/Phuket/Yamagata IgG	Group 2 (Mucosal)	7.87941
B/Phuket/Yamagata IgG	Group 2 (Mucosal)	0.134336
B/Phuket/Yamagata IgG	Group 2 (Mucosal)	11.639
B/Phuket/Yamagata IgG	Group 2 (Mucosal)	1
B/Phuket/Yamagata IgG	Group 2 (Mucosal)	0.914209
B/Phuket/Yamagata IgG	Group 2 (Mucosal)	36.2695
B/Phuket/Yamagata IgG	Group 2 (Mucosal)	1.85024
B/Phuket/Yamagata IgG	Group 2 (Mucosal)	6.125
B/Phuket/Yamagata IgG	Group 2 (Mucosal)	3.80608
B/Phuket/Yamagata IgG	Group 2 (Mucosal)	3.67833
B/Phuket/Yamagata IgG	Group 2 (Mucosal)	1
B/Phuket/Yamagata IgG	Group 2 (Mucosal)	0.30178
B/Phuket/Yamagata IgG	Group 2 (Mucosal)	0.075377
B/Phuket/Yamagata IgG	Group 2 (Mucosal)	1.26277
B/Phuket/Yamagata IgG	Group 2 (Mucosal)	1.33186
B/Phuket/Yamagata IgG	Group 2 (Mucosal)	0.695906
B/Phuket/Yamagata IgG	Group 2 (Mucosal)	0.740246
B/Phuket/Yamagata IgG	Group 2 (Mucosal)	11.7531
B/Phuket/Yamagata IgG	Group 2 (Mucosal)	31.1211
B/Phuket/Yamagata IgG	Group 2 (Mucosal)	0.884941
B/Phuket/Yamagata IgG	Group 2 (Mucosal)	1.30804
B/Phuket/Yamagata IgG	Group 2 (Mucosal)	0.108069
B/Phuket/Yamagata IgG	Group 2 (Mucosal)	0.923899
B/Phuket/Yamagata IgG	Group 2 (Mucosal)	783.333
B/Phuket/Yamagata IgG	Group 2 (Mucosal)	0.561018
B/Phuket/Yamagata IgG	Group 2 (Mucosal)	2.08559
B/Phuket/Yamagata IgG	Group 2 (Mucosal)	0.655086
B/Phuket/Yamagata IgG	Group 2 (Mucosal)	6.57982
B/Phuket/Yamagata IgG	Group 2 (Mucosal)	0.75947
B/Phuket/Yamagata IgG	Group 2 (Mucosal)	4.355
B/Phuket/Yamagata IgG	Group 2 (Mucosal)	2.19719
B/Phuket/Yamagata IgG	Group 2 (Mucosal)	9.38936
B/Phuket/Yamagata IgG	Group 2 (Mucosal)	1
B/Phuket/Yamagata IgG	Group 2 (Mucosal)	1
B/Phuket/Yamagata IgG	Group 2 (Mucosal)	1
B/Phuket/Yamagata IgG	Group 2 (Mucosal)	0.339751
B/Phuket/Yamagata IgG	Group 2 (Mucosal)	4.25569
B/Phuket/Yamagata IgG	Group 2 (Mucosal)	1
B/Phuket/Yamagata IgG	Group 2 (Mucosal)	8.36667
B/Phuket/Yamagata IgG	Group 2 (Mucosal)	3.50977
B/Phuket/Yamagata IgG	Group 2 (Mucosal)	1.595
B/Phuket/Yamagata IgG	Group 2 (Mucosal)	3.495
B/Phuket/Yamagata IgG	Group 2 (Mucosal)	1.15823
B/Phuket/Yamagata IgG	Group 2 (Mucosal)	2.46526
B/Phuket/Yamagata IgG	Group 2 (Mucosal)	1
B/Phuket/Yamagata IgG	Group 2 (Mucosal)	1
B/Phuket/Yamagata IgG	Group 2 (Mucosal)	0.808301
B/Phuket/Yamagata IgG	Group 2 (Mucosal)	1
B/Phuket/Yamagata IgG	Group 2 (Mucosal)	5.46765
B/Phuket/Yamagata IgG	Group 2 (Mucosal)	1
B/Phuket/Yamagata IgG	Group 2 (Mucosal)	0.800849
B/Phuket/Yamagata IgG	Group 2 (Mucosal)	0.837876
B/Phuket/Yamagata IgG	Group 2 (Mucosal)	1.64657
B/Phuket/Yamagata IgG	Group 2 (Mucosal)	1
B/Phuket/Yamagata IgG	Group 2 (Mucosal)	1
B/Phuket/Yamagata IgG	Group 2 (Mucosal)	73.7024
B/Phuket/Yamagata IgG	Group 2 (Mucosal)	1
B/Phuket/Yamagata IgG	Group 2 (Mucosal)	1
B/Phuket/Yamagata IgG	Group 2 (Mucosal)	1
B/Phuket/Yamagata IgG	Group 2 (Mucosal)	1.0298
B/Phuket/Yamagata IgG	Group 2 (Mucosal)	1.89103
B/Phuket/Yamagata IgG	Group 2 (Mucosal)	2.32833
B/Phuket/Yamagata IgG	Group 2 (Mucosal)	0.256481
B/Phuket/Yamagata IgG	Group 2 (Mucosal)	0.956645
B/Phuket/Yamagata IgG	Group 2 (Mucosal)	1
B/Phuket/Yamagata IgG	Group 2 (Mucosal)	0.602173
B/Phuket/Yamagata IgG	Group 2 (Mucosal)	1.22768
B/Phuket/Yamagata IgG	Group 2 (Mucosal)	1
B/Phuket/Yamagata IgG	Group 2 (Mucosal)	1
B/Phuket/Yamagata IgG	Group 2 (Mucosal)	0.903708
B/Phuket/Yamagata IgG	Group 2 (Mucosal)	1
B/Phuket/Yamagata IgG	Group 2 (Mucosal)	2.12731
B/Phuket/Yamagata IgG	Group 2 (Mucosal)	1
B/Phuket/Yamagata IgG	Group 2 (Mucosal)	5.39
B/Phuket/Yamagata IgG	Group 2 (Mucosal)	1
B/Phuket/Yamagata IgG	Group 2 (Mucosal)	1.83069
B/Phuket/Yamagata IgG	Group 2 (Mucosal)	1
B/Phuket/Yamagata IgG	Group 2 (Mucosal)	1
B/Phuket/Yamagata IgG	Group 2 (Mucosal)	5.95
B/Phuket/Yamagata IgG	Group 2 (Mucosal)	1
B/Phuket/Yamagata IgG	Group 2 (Mucosal)	1
B/Phuket/Yamagata IgG	Group 2 (Mucosal)	1
B/Phuket/Yamagata IgG	Group 3 (Systemic A)	1
B/Phuket/Yamagata IgG	Group 3 (Systemic A)	2.57212
B/Phuket/Yamagata IgG	Group 3 (Systemic A)	10.5434
B/Phuket/Yamagata IgG	Group 3 (Systemic A)	1
B/Phuket/Yamagata IgG	Group 3 (Systemic A)	1.6054
B/Phuket/Yamagata IgG	Group 3 (Systemic A)	4.51041
B/Phuket/Yamagata IgG	Group 3 (Systemic A)	7.975
B/Phuket/Yamagata IgG	Group 3 (Systemic A)	76.3
B/Phuket/Yamagata IgG	Group 3 (Systemic A)	1
B/Phuket/Yamagata IgG	Group 3 (Systemic A)	6.69333
B/Phuket/Yamagata IgG	Group 3 (Systemic A)	5.90833
B/Phuket/Yamagata IgG	Group 3 (Systemic A)	1
B/Phuket/Yamagata IgG	Group 3 (Systemic A)	1
B/Phuket/Yamagata IgG	Group 3 (Systemic A)	5.47
B/Phuket/Yamagata IgG	Group 3 (Systemic A)	0.5
B/Phuket/Yamagata IgG	Group 3 (Systemic A)	1
B/Phuket/Yamagata IgG	Group 3 (Systemic A)	1
B/Phuket/Yamagata IgG	Group 3 (Systemic A)	1
B/Phuket/Yamagata IgG	Group 3 (Systemic A)	1
B/Phuket/Yamagata IgG	Group 3 (Systemic A)	0.765282
B/Phuket/Yamagata IgG	Group 3 (Systemic A)	31.1274
B/Phuket/Yamagata IgG	Group 3 (Systemic A)	0.054322
B/Phuket/Yamagata IgG	Group 3 (Systemic A)	6.3036
B/Phuket/Yamagata IgG	Group 3 (Systemic A)	1.41778
B/Phuket/Yamagata IgG	Group 3 (Systemic A)	3.10833
B/Phuket/Yamagata IgG	Group 3 (Systemic A)	1.22951
B/Phuket/Yamagata IgG	Group 3 (Systemic A)	1.15483
B/Phuket/Yamagata IgG	Group 3 (Systemic A)	0.78451
B/Phuket/Yamagata IgG	Group 3 (Systemic A)	1.02295
B/Phuket/Yamagata IgG	Group 3 (Systemic A)	318.333
B/Phuket/Yamagata IgG	Group 3 (Systemic A)	1.42381
B/Phuket/Yamagata IgG	Group 3 (Systemic A)	1
B/Phuket/Yamagata IgG	Group 3 (Systemic A)	30.4167
B/Phuket/Yamagata IgG	Group 3 (Systemic A)	1.79343
B/Phuket/Yamagata IgG	Group 3 (Systemic A)	18.6236
B/Phuket/Yamagata IgG	Group 3 (Systemic A)	7.58641
B/Phuket/Yamagata IgG	Group 3 (Systemic A)	0.961175
B/Phuket/Yamagata IgG	Group 3 (Systemic A)	1
B/Phuket/Yamagata IgG	Group 3 (Systemic A)	1
B/Phuket/Yamagata IgG	Group 3 (Systemic A)	1
B/Phuket/Yamagata IgG	Group 3 (Systemic A)	4.30167
B/Phuket/Yamagata IgG	Group 3 (Systemic A)	0.051046
B/Phuket/Yamagata IgG	Group 3 (Systemic A)	2.18167
B/Phuket/Yamagata IgG	Group 3 (Systemic A)	0.72404
B/Phuket/Yamagata IgG	Group 3 (Systemic A)	4.82333
B/Phuket/Yamagata IgG	Group 3 (Systemic A)	1
B/Phuket/Yamagata IgG	Group 3 (Systemic A)	1
B/Phuket/Yamagata IgG	Group 3 (Systemic A)	1
B/Phuket/Yamagata IgG	Group 3 (Systemic A)	0.805566
B/Phuket/Yamagata IgG	Group 3 (Systemic A)	2.37387
B/Phuket/Yamagata IgG	Group 3 (Systemic A)	0.679557
B/Phuket/Yamagata IgG	Group 3 (Systemic A)	0.536005
B/Phuket/Yamagata IgG	Group 3 (Systemic A)	1.3712
B/Phuket/Yamagata IgG	Group 3 (Systemic A)	1.46616
B/Phuket/Yamagata IgG	Group 3 (Systemic A)	1.12035
B/Phuket/Yamagata IgG	Group 3 (Systemic A)	3.13908
B/Phuket/Yamagata IgG	Group 3 (Systemic A)	2.13906
B/Phuket/Yamagata IgG	Group 3 (Systemic A)	0.536651
B/Phuket/Yamagata IgG	Group 3 (Systemic A)	2.55833
B/Phuket/Yamagata IgG	Group 3 (Systemic A)	4.81
B/Phuket/Yamagata IgG	Group 3 (Systemic A)	1
B/Phuket/Yamagata IgG	Group 3 (Systemic A)	1
B/Phuket/Yamagata IgG	Group 3 (Systemic A)	1
B/Phuket/Yamagata IgG	Group 3 (Systemic A)	1
B/Phuket/Yamagata IgG	Group 3 (Systemic A)	1.42169
B/Phuket/Yamagata IgG	Group 3 (Systemic A)	1.83477
B/Phuket/Yamagata IgG	Group 3 (Systemic A)	1
B/Phuket/Yamagata IgG	Group 3 (Systemic A)	1
B/Phuket/Yamagata IgG	Group 3 (Systemic A)	1.10007
B/Phuket/Yamagata IgG	Group 3 (Systemic A)	0.755882
B/Phuket/Yamagata IgG	Group 3 (Systemic A)	1.16959
B/Phuket/Yamagata IgG	Group 3 (Systemic A)	11.2465
B/Phuket/Yamagata IgG	Group 3 (Systemic A)	0.342661
B/Washington/Victoria IgG	Group 1 (CD8 T-cell)	59.65
B/Washington/Victoria IgG	Group 1 (CD8 T-cell)	29.75
B/Washington/Victoria IgG	Group 1 (CD8 T-cell)	1.02012
B/Washington/Victoria IgG	Group 1 (CD8 T-cell)	30.6667
B/Washington/Victoria IgG	Group 1 (CD8 T-cell)	12.19
B/Washington/Victoria IgG	Group 1 (CD8 T-cell)	150.35
B/Washington/Victoria IgG	Group 1 (CD8 T-cell)	9.58946
B/Washington/Victoria IgG	Group 1 (CD8 T-cell)	1.79522
B/Washington/Victoria IgG	Group 1 (CD8 T-cell)	1
B/Washington/Victoria IgG	Group 1 (CD8 T-cell)	2.07667
B/Washington/Victoria IgG	Group 1 (CD8 T-cell)	1.47314
B/Washington/Victoria IgG	Group 1 (CD8 T-cell)	1.04975
B/Washington/Victoria IgG	Group 1 (CD8 T-cell)	0.677442
B/Washington/Victoria IgG	Group 1 (CD8 T-cell)	1.57143
B/Washington/Victoria IgG	Group 1 (CD8 T-cell)	3.21584
B/Washington/Victoria IgG	Group 1 (CD8 T-cell)	12.5533
B/Washington/Victoria IgG	Group 1 (CD8 T-cell)	0.38835
B/Washington/Victoria IgG	Group 1 (CD8 T-cell)	1
B/Washington/Victoria IgG	Group 1 (CD8 T-cell)	65.2089
B/Washington/Victoria IgG	Group 1 (CD8 T-cell)	2.21328
B/Washington/Victoria IgG	Group 1 (CD8 T-cell)	0.035599
B/Washington/Victoria IgG	Group 1 (CD8 T-cell)	1.11674
B/Washington/Victoria IgG	Group 1 (CD8 T-cell)	0.681562
B/Washington/Victoria IgG	Group 1 (CD8 T-cell)	0.66516
B/Washington/Victoria IgG	Group 1 (CD8 T-cell)	1
B/Washington/Victoria IgG	Group 1 (CD8 T-cell)	1
B/Washington/Victoria IgG	Group 1 (CD8 T-cell)	0.663751
B/Washington/Victoria IgG	Group 1 (CD8 T-cell)	1.36146
B/Washington/Victoria IgG	Group 1 (CD8 T-cell)	7.44738
B/Washington/Victoria IgG	Group 1 (CD8 T-cell)	0.91972
B/Washington/Victoria IgG	Group 1 (CD8 T-cell)	1
B/Washington/Victoria IgG	Group 1 (CD8 T-cell)	7.62333
B/Washington/Victoria IgG	Group 1 (CD8 T-cell)	15.2218
B/Washington/Victoria IgG	Group 1 (CD8 T-cell)	0.11217
B/Washington/Victoria IgG	Group 1 (CD8 T-cell)	4.49704
B/Washington/Victoria IgG	Group 1 (CD8 T-cell)	120.933
B/Washington/Victoria IgG	Group 1 (CD8 T-cell)	0.318256
B/Washington/Victoria IgG	Group 1 (CD8 T-cell)	1.44417
B/Washington/Victoria IgG	Group 1 (CD8 T-cell)	3.71833
B/Washington/Victoria IgG	Group 1 (CD8 T-cell)	1
B/Washington/Victoria IgG	Group 1 (CD8 T-cell)	0.633489
B/Washington/Victoria IgG	Group 1 (CD8 T-cell)	0.597027
B/Washington/Victoria IgG	Group 1 (CD8 T-cell)	1
B/Washington/Victoria IgG	Group 1 (CD8 T-cell)	1
B/Washington/Victoria IgG	Group 1 (CD8 T-cell)	0.519799
B/Washington/Victoria IgG	Group 1 (CD8 T-cell)	1
B/Washington/Victoria IgG	Group 1 (CD8 T-cell)	0.081769
B/Washington/Victoria IgG	Group 1 (CD8 T-cell)	1.85088
B/Washington/Victoria IgG	Group 1 (CD8 T-cell)	16.015
B/Washington/Victoria IgG	Group 1 (CD8 T-cell)	104.867
B/Washington/Victoria IgG	Group 1 (CD8 T-cell)	4.67667
B/Washington/Victoria IgG	Group 1 (CD8 T-cell)	4.47552
B/Washington/Victoria IgG	Group 1 (CD8 T-cell)	3.00511
B/Washington/Victoria IgG	Group 1 (CD8 T-cell)	0.650278
B/Washington/Victoria IgG	Group 1 (CD8 T-cell)	18.9833
B/Washington/Victoria IgG	Group 1 (CD8 T-cell)	4.10071
B/Washington/Victoria IgG	Group 1 (CD8 T-cell)	1.23982
B/Washington/Victoria IgG	Group 1 (CD8 T-cell)	5.83743
B/Washington/Victoria IgG	Group 1 (CD8 T-cell)	0.685159
B/Washington/Victoria IgG	Group 1 (CD8 T-cell)	1
B/Washington/Victoria IgG	Group 1 (CD8 T-cell)	1
B/Washington/Victoria IgG	Group 1 (CD8 T-cell)	1.34391
B/Washington/Victoria IgG	Group 1 (CD8 T-cell)	0.645066
B/Washington/Victoria IgG	Group 1 (CD8 T-cell)	1.4551
B/Washington/Victoria IgG	Group 1 (CD8 T-cell)	1.13287
B/Washington/Victoria IgG	Group 1 (CD8 T-cell)	1
B/Washington/Victoria IgG	Group 1 (CD8 T-cell)	11.395
B/Washington/Victoria IgG	Group 1 (CD8 T-cell)	4.10167
B/Washington/Victoria IgG	Group 1 (CD8 T-cell)	1
B/Washington/Victoria IgG	Group 1 (CD8 T-cell)	1.70988
B/Washington/Victoria IgG	Group 1 (CD8 T-cell)	10.845
B/Washington/Victoria IgG	Group 1 (CD8 T-cell)	24.1333
B/Washington/Victoria IgG	Group 1 (CD8 T-cell)	7.18667
B/Washington/Victoria IgG	Group 1 (CD8 T-cell)	1.20922
B/Washington/Victoria IgG	Group 1 (CD8 T-cell)	81.9667
B/Washington/Victoria IgG	Group 1 (CD8 T-cell)	1.28467
B/Washington/Victoria IgG	Group 1 (CD8 T-cell)	0.880401
B/Washington/Victoria IgG	Group 1 (CD8 T-cell)	1
B/Washington/Victoria IgG	Group 1 (CD8 T-cell)	4.88
B/Washington/Victoria IgG	Group 2 (Mucosal)	3.6
B/Washington/Victoria IgG	Group 2 (Mucosal)	16.6117
B/Washington/Victoria IgG	Group 2 (Mucosal)	9.38429
B/Washington/Victoria IgG	Group 2 (Mucosal)	17.0137
B/Washington/Victoria IgG	Group 2 (Mucosal)	16.8323
B/Washington/Victoria IgG	Group 2 (Mucosal)	20.6833
B/Washington/Victoria IgG	Group 2 (Mucosal)	0.031881
B/Washington/Victoria IgG	Group 2 (Mucosal)	1
B/Washington/Victoria IgG	Group 2 (Mucosal)	3.01833
B/Washington/Victoria IgG	Group 2 (Mucosal)	0.752804
B/Washington/Victoria IgG	Group 2 (Mucosal)	92.7667
B/Washington/Victoria IgG	Group 2 (Mucosal)	4.49126
B/Washington/Victoria IgG	Group 2 (Mucosal)	219.5
B/Washington/Victoria IgG	Group 2 (Mucosal)	4.59333
B/Washington/Victoria IgG	Group 2 (Mucosal)	113.183
B/Washington/Victoria IgG	Group 2 (Mucosal)	1
B/Washington/Victoria IgG	Group 2 (Mucosal)	1.13158
B/Washington/Victoria IgG	Group 2 (Mucosal)	8.12667
B/Washington/Victoria IgG	Group 2 (Mucosal)	2.37485
B/Washington/Victoria IgG	Group 2 (Mucosal)	2.01925
B/Washington/Victoria IgG	Group 2 (Mucosal)	1.03392
B/Washington/Victoria IgG	Group 2 (Mucosal)	91.7667
B/Washington/Victoria IgG	Group 2 (Mucosal)	104.681
B/Washington/Victoria IgG	Group 2 (Mucosal)	1.28282
B/Washington/Victoria IgG	Group 2 (Mucosal)	0.715779
B/Washington/Victoria IgG	Group 2 (Mucosal)	6.87833
B/Washington/Victoria IgG	Group 2 (Mucosal)	0.10985
B/Washington/Victoria IgG	Group 2 (Mucosal)	10.4523
B/Washington/Victoria IgG	Group 2 (Mucosal)	414.667
B/Washington/Victoria IgG	Group 2 (Mucosal)	0.425302
B/Washington/Victoria IgG	Group 2 (Mucosal)	46.0667
B/Washington/Victoria IgG	Group 2 (Mucosal)	1.99709
B/Washington/Victoria IgG	Group 2 (Mucosal)	231.833
B/Washington/Victoria IgG	Group 2 (Mucosal)	0.528827
B/Washington/Victoria IgG	Group 2 (Mucosal)	200.5
B/Washington/Victoria IgG	Group 2 (Mucosal)	1.5006
B/Washington/Victoria IgG	Group 2 (Mucosal)	42.7618
B/Washington/Victoria IgG	Group 2 (Mucosal)	11.8233
B/Washington/Victoria IgG	Group 2 (Mucosal)	1
B/Washington/Victoria IgG	Group 2 (Mucosal)	27.0333
B/Washington/Victoria IgG	Group 2 (Mucosal)	1
B/Washington/Victoria IgG	Group 2 (Mucosal)	17.4297
B/Washington/Victoria IgG	Group 2 (Mucosal)	1
B/Washington/Victoria IgG	Group 2 (Mucosal)	5.54611
B/Washington/Victoria IgG	Group 2 (Mucosal)	9.66627
B/Washington/Victoria IgG	Group 2 (Mucosal)	4.44577
B/Washington/Victoria IgG	Group 2 (Mucosal)	11.9251
B/Washington/Victoria IgG	Group 2 (Mucosal)	1.18914
B/Washington/Victoria IgG	Group 2 (Mucosal)	34.3789
B/Washington/Victoria IgG	Group 2 (Mucosal)	4.41061
B/Washington/Victoria IgG	Group 2 (Mucosal)	3.36333
B/Washington/Victoria IgG	Group 2 (Mucosal)	0.779167
B/Washington/Victoria IgG	Group 2 (Mucosal)	1
B/Washington/Victoria IgG	Group 2 (Mucosal)	21.3882
B/Washington/Victoria IgG	Group 2 (Mucosal)	6.28167
B/Washington/Victoria IgG	Group 2 (Mucosal)	0.934828
B/Washington/Victoria IgG	Group 2 (Mucosal)	0.824274
B/Washington/Victoria IgG	Group 2 (Mucosal)	0.680504
B/Washington/Victoria IgG	Group 2 (Mucosal)	2.21833
B/Washington/Victoria IgG	Group 2 (Mucosal)	17.6333
B/Washington/Victoria IgG	Group 2 (Mucosal)	86.8
B/Washington/Victoria IgG	Group 2 (Mucosal)	81.5
B/Washington/Victoria IgG	Group 2 (Mucosal)	1
B/Washington/Victoria IgG	Group 2 (Mucosal)	0.839234
B/Washington/Victoria IgG	Group 2 (Mucosal)	1.45081
B/Washington/Victoria IgG	Group 2 (Mucosal)	6.80284
B/Washington/Victoria IgG	Group 2 (Mucosal)	10.0717
B/Washington/Victoria IgG	Group 2 (Mucosal)	6.2439
B/Washington/Victoria IgG	Group 2 (Mucosal)	1.80846
B/Washington/Victoria IgG	Group 2 (Mucosal)	4.745
B/Washington/Victoria IgG	Group 2 (Mucosal)	8.36424
B/Washington/Victoria IgG	Group 2 (Mucosal)	6.66271
B/Washington/Victoria IgG	Group 2 (Mucosal)	0.610183
B/Washington/Victoria IgG	Group 2 (Mucosal)	45.4
B/Washington/Victoria IgG	Group 2 (Mucosal)	0.970331
B/Washington/Victoria IgG	Group 2 (Mucosal)	2.76833
B/Washington/Victoria IgG	Group 2 (Mucosal)	0.484393
B/Washington/Victoria IgG	Group 2 (Mucosal)	0.504558
B/Washington/Victoria IgG	Group 2 (Mucosal)	7.97667
B/Washington/Victoria IgG	Group 2 (Mucosal)	12.035
B/Washington/Victoria IgG	Group 2 (Mucosal)	0.87825
B/Washington/Victoria IgG	Group 2 (Mucosal)	1
B/Washington/Victoria IgG	Group 2 (Mucosal)	18.3833
B/Washington/Victoria IgG	Group 2 (Mucosal)	2.29067
B/Washington/Victoria IgG	Group 2 (Mucosal)	1
B/Washington/Victoria IgG	Group 2 (Mucosal)	30
B/Washington/Victoria IgG	Group 2 (Mucosal)	1.26681
B/Washington/Victoria IgG	Group 3 (Systemic A)	1
B/Washington/Victoria IgG	Group 3 (Systemic A)	5.92833
B/Washington/Victoria IgG	Group 3 (Systemic A)	12.3467
B/Washington/Victoria IgG	Group 3 (Systemic A)	15.4617
B/Washington/Victoria IgG	Group 3 (Systemic A)	0.861883
B/Washington/Victoria IgG	Group 3 (Systemic A)	17.6
B/Washington/Victoria IgG	Group 3 (Systemic A)	78.2
B/Washington/Victoria IgG	Group 3 (Systemic A)	14.1467
B/Washington/Victoria IgG	Group 3 (Systemic A)	1
B/Washington/Victoria IgG	Group 3 (Systemic A)	58.6
B/Washington/Victoria IgG	Group 3 (Systemic A)	2.45833
B/Washington/Victoria IgG	Group 3 (Systemic A)	70.55
B/Washington/Victoria IgG	Group 3 (Systemic A)	26.1667
B/Washington/Victoria IgG	Group 3 (Systemic A)	29.9333
B/Washington/Victoria IgG	Group 3 (Systemic A)	1.09485
B/Washington/Victoria IgG	Group 3 (Systemic A)	1.6588
B/Washington/Victoria IgG	Group 3 (Systemic A)	1.27902
B/Washington/Victoria IgG	Group 3 (Systemic A)	4.47333
B/Washington/Victoria IgG	Group 3 (Systemic A)	19.7667
B/Washington/Victoria IgG	Group 3 (Systemic A)	4.95763
B/Washington/Victoria IgG	Group 3 (Systemic A)	65.2333
B/Washington/Victoria IgG	Group 3 (Systemic A)	0.509784
B/Washington/Victoria IgG	Group 3 (Systemic A)	40.8013
B/Washington/Victoria IgG	Group 3 (Systemic A)	0.826956
B/Washington/Victoria IgG	Group 3 (Systemic A)	2.20079
B/Washington/Victoria IgG	Group 3 (Systemic A)	1.69714
B/Washington/Victoria IgG	Group 3 (Systemic A)	1.02064
B/Washington/Victoria IgG	Group 3 (Systemic A)	0.542569
B/Washington/Victoria IgG	Group 3 (Systemic A)	0.802083
B/Washington/Victoria IgG	Group 3 (Systemic A)	164.083
B/Washington/Victoria IgG	Group 3 (Systemic A)	1.28956
B/Washington/Victoria IgG	Group 3 (Systemic A)	1
B/Washington/Victoria IgG	Group 3 (Systemic A)	12.9081
B/Washington/Victoria IgG	Group 3 (Systemic A)	0.960138
B/Washington/Victoria IgG	Group 3 (Systemic A)	60.2333
B/Washington/Victoria IgG	Group 3 (Systemic A)	4.8381
B/Washington/Victoria IgG	Group 3 (Systemic A)	1.3379
B/Washington/Victoria IgG	Group 3 (Systemic A)	25.9667
B/Washington/Victoria IgG	Group 3 (Systemic A)	76.3667
B/Washington/Victoria IgG	Group 3 (Systemic A)	18.4333
B/Washington/Victoria IgG	Group 3 (Systemic A)	4.42653
B/Washington/Victoria IgG	Group 3 (Systemic A)	0.556558
B/Washington/Victoria IgG	Group 3 (Systemic A)	12.605
B/Washington/Victoria IgG	Group 3 (Systemic A)	0.711628
B/Washington/Victoria IgG	Group 3 (Systemic A)	48.4667
B/Washington/Victoria IgG	Group 3 (Systemic A)	1
B/Washington/Victoria IgG	Group 3 (Systemic A)	1
B/Washington/Victoria IgG	Group 3 (Systemic A)	60.8
B/Washington/Victoria IgG	Group 3 (Systemic A)	0.802415
B/Washington/Victoria IgG	Group 3 (Systemic A)	44.6167
B/Washington/Victoria IgG	Group 3 (Systemic A)	1.04787
B/Washington/Victoria IgG	Group 3 (Systemic A)	61.8772
B/Washington/Victoria IgG	Group 3 (Systemic A)	8.335
B/Washington/Victoria IgG	Group 3 (Systemic A)	0.02864
B/Washington/Victoria IgG	Group 3 (Systemic A)	1.6497
B/Washington/Victoria IgG	Group 3 (Systemic A)	8.49623
B/Washington/Victoria IgG	Group 3 (Systemic A)	6.84333
B/Washington/Victoria IgG	Group 3 (Systemic A)	12.7071
B/Washington/Victoria IgG	Group 3 (Systemic A)	0.855862
B/Washington/Victoria IgG	Group 3 (Systemic A)	4.47462
B/Washington/Victoria IgG	Group 3 (Systemic A)	0.170055
B/Washington/Victoria IgG	Group 3 (Systemic A)	0.52356
B/Washington/Victoria IgG	Group 3 (Systemic A)	1
B/Washington/Victoria IgG	Group 3 (Systemic A)	12.15
B/Washington/Victoria IgG	Group 3 (Systemic A)	1.65754
B/Washington/Victoria IgG	Group 3 (Systemic A)	0.846796
B/Washington/Victoria IgG	Group 3 (Systemic A)	1.38981
B/Washington/Victoria IgG	Group 3 (Systemic A)	1
B/Washington/Victoria IgG	Group 3 (Systemic A)	1.02503
B/Washington/Victoria IgG	Group 3 (Systemic A)	1.109
B/Washington/Victoria IgG	Group 3 (Systemic A)	1
B/Washington/Victoria IgG	Group 3 (Systemic A)	142.883
B/Washington/Victoria IgG	Group 3 (Systemic A)	0.799057

## Sheet: FigS1C
Immune feature	Cluster group	Fold-change
N2 IgG	Group 1 (CD8 T-cell)	1
N2 IgG	Group 1 (CD8 T-cell)	1
N2 IgG	Group 1 (CD8 T-cell)	1
N2 IgG	Group 1 (CD8 T-cell)	2.98676
N2 IgG	Group 1 (CD8 T-cell)	1
N2 IgG	Group 1 (CD8 T-cell)	1
N2 IgG	Group 1 (CD8 T-cell)	1
N2 IgG	Group 1 (CD8 T-cell)	1
N2 IgG	Group 1 (CD8 T-cell)	1
N2 IgG	Group 1 (CD8 T-cell)	1
N2 IgG	Group 1 (CD8 T-cell)	1
N2 IgG	Group 1 (CD8 T-cell)	1
N2 IgG	Group 1 (CD8 T-cell)	1
N2 IgG	Group 1 (CD8 T-cell)	1
N2 IgG	Group 1 (CD8 T-cell)	1
N2 IgG	Group 1 (CD8 T-cell)	1
N2 IgG	Group 1 (CD8 T-cell)	1
N2 IgG	Group 1 (CD8 T-cell)	1
N2 IgG	Group 1 (CD8 T-cell)	1
N2 IgG	Group 1 (CD8 T-cell)	2.98676
N2 IgG	Group 1 (CD8 T-cell)	1
N2 IgG	Group 1 (CD8 T-cell)	2.99852
N2 IgG	Group 1 (CD8 T-cell)	2.98676
N2 IgG	Group 1 (CD8 T-cell)	1
N2 IgG	Group 1 (CD8 T-cell)	1
N2 IgG	Group 1 (CD8 T-cell)	1
N2 IgG	Group 1 (CD8 T-cell)	2.96078
N2 IgG	Group 1 (CD8 T-cell)	0.509804
N2 IgG	Group 1 (CD8 T-cell)	1
N2 IgG	Group 1 (CD8 T-cell)	1
N2 IgG	Group 1 (CD8 T-cell)	1
N2 IgG	Group 1 (CD8 T-cell)	1
N2 IgG	Group 1 (CD8 T-cell)	1
N2 IgG	Group 1 (CD8 T-cell)	1
N2 IgG	Group 1 (CD8 T-cell)	1
N2 IgG	Group 1 (CD8 T-cell)	2.96078
N2 IgG	Group 1 (CD8 T-cell)	2.96078
N2 IgG	Group 1 (CD8 T-cell)	1
N2 IgG	Group 1 (CD8 T-cell)	1
N2 IgG	Group 1 (CD8 T-cell)	2.98676
N2 IgG	Group 1 (CD8 T-cell)	1
N2 IgG	Group 1 (CD8 T-cell)	1
N2 IgG	Group 1 (CD8 T-cell)	1
N2 IgG	Group 1 (CD8 T-cell)	1
N2 IgG	Group 1 (CD8 T-cell)	0.111331
N2 IgG	Group 1 (CD8 T-cell)	0.334812
N2 IgG	Group 1 (CD8 T-cell)	1
N2 IgG	Group 1 (CD8 T-cell)	0.113082
N2 IgG	Group 1 (CD8 T-cell)	1
N2 IgG	Group 1 (CD8 T-cell)	1
N2 IgG	Group 1 (CD8 T-cell)	0.334812
N2 IgG	Group 1 (CD8 T-cell)	0.509804
N2 IgG	Group 1 (CD8 T-cell)	1
N2 IgG	Group 1 (CD8 T-cell)	1
N2 IgG	Group 1 (CD8 T-cell)	1
N2 IgG	Group 1 (CD8 T-cell)	2.99557
N2 IgG	Group 1 (CD8 T-cell)	1
N2 IgG	Group 1 (CD8 T-cell)	1
N2 IgG	Group 1 (CD8 T-cell)	1
N2 IgG	Group 1 (CD8 T-cell)	1
N2 IgG	Group 1 (CD8 T-cell)	0.509804
N2 IgG	Group 1 (CD8 T-cell)	1
N2 IgG	Group 1 (CD8 T-cell)	1
N2 IgG	Group 1 (CD8 T-cell)	1
N2 IgG	Group 1 (CD8 T-cell)	1
N2 IgG	Group 1 (CD8 T-cell)	1
N2 IgG	Group 1 (CD8 T-cell)	1
N2 IgG	Group 1 (CD8 T-cell)	1
N2 IgG	Group 1 (CD8 T-cell)	1
N2 IgG	Group 1 (CD8 T-cell)	0.337748
N2 IgG	Group 1 (CD8 T-cell)	1
N2 IgG	Group 1 (CD8 T-cell)	1
N2 IgG	Group 1 (CD8 T-cell)	1
N2 IgG	Group 1 (CD8 T-cell)	1
N2 IgG	Group 1 (CD8 T-cell)	1
N2 IgG	Group 1 (CD8 T-cell)	2.98676
N2 IgG	Group 1 (CD8 T-cell)	0.337748
N2 IgG	Group 1 (CD8 T-cell)	1
N2 IgG	Group 1 (CD8 T-cell)	1
N2 IgG	Group 1 (CD8 T-cell)	1.96154
N2 IgG	Group 2 (Mucosal)	1
N2 IgG	Group 2 (Mucosal)	1
N2 IgG	Group 2 (Mucosal)	2.98676
N2 IgG	Group 2 (Mucosal)	2.98676
N2 IgG	Group 2 (Mucosal)	8.84314
N2 IgG	Group 2 (Mucosal)	0.111769
N2 IgG	Group 2 (Mucosal)	2.98676
N2 IgG	Group 2 (Mucosal)	0.333827
N2 IgG	Group 2 (Mucosal)	8.94702
N2 IgG	Group 2 (Mucosal)	1
N2 IgG	Group 2 (Mucosal)	1
N2 IgG	Group 2 (Mucosal)	1
N2 IgG	Group 2 (Mucosal)	2.96078
N2 IgG	Group 2 (Mucosal)	2.99557
N2 IgG	Group 2 (Mucosal)	1
N2 IgG	Group 2 (Mucosal)	8.84314
N2 IgG	Group 2 (Mucosal)	1
N2 IgG	Group 2 (Mucosal)	1
N2 IgG	Group 2 (Mucosal)	1
N2 IgG	Group 2 (Mucosal)	1
N2 IgG	Group 2 (Mucosal)	1
N2 IgG	Group 2 (Mucosal)	1
N2 IgG	Group 2 (Mucosal)	1
N2 IgG	Group 2 (Mucosal)	1
N2 IgG	Group 2 (Mucosal)	1
N2 IgG	Group 2 (Mucosal)	1
N2 IgG	Group 2 (Mucosal)	1
N2 IgG	Group 2 (Mucosal)	2.99557
N2 IgG	Group 2 (Mucosal)	0.333827
N2 IgG	Group 2 (Mucosal)	2.99557
N2 IgG	Group 2 (Mucosal)	1
N2 IgG	Group 2 (Mucosal)	1
N2 IgG	Group 2 (Mucosal)	1
N2 IgG	Group 2 (Mucosal)	0.334812
N2 IgG	Group 2 (Mucosal)	1
N2 IgG	Group 2 (Mucosal)	1
N2 IgG	Group 2 (Mucosal)	8.84314
N2 IgG	Group 2 (Mucosal)	1
N2 IgG	Group 2 (Mucosal)	2.98676
N2 IgG	Group 2 (Mucosal)	1
N2 IgG	Group 2 (Mucosal)	2.96078
N2 IgG	Group 2 (Mucosal)	1
N2 IgG	Group 2 (Mucosal)	1
N2 IgG	Group 2 (Mucosal)	5.80769
N2 IgG	Group 2 (Mucosal)	1
N2 IgG	Group 2 (Mucosal)	2.96078
N2 IgG	Group 2 (Mucosal)	1
N2 IgG	Group 2 (Mucosal)	1
N2 IgG	Group 2 (Mucosal)	1
N2 IgG	Group 2 (Mucosal)	8.84314
N2 IgG	Group 2 (Mucosal)	2.98676
N2 IgG	Group 2 (Mucosal)	2.98676
N2 IgG	Group 2 (Mucosal)	1
N2 IgG	Group 2 (Mucosal)	1
N2 IgG	Group 2 (Mucosal)	5.80769
N2 IgG	Group 2 (Mucosal)	1
N2 IgG	Group 2 (Mucosal)	1
N2 IgG	Group 2 (Mucosal)	1
N2 IgG	Group 2 (Mucosal)	1
N2 IgG	Group 2 (Mucosal)	0.334812
N2 IgG	Group 2 (Mucosal)	1
N2 IgG	Group 2 (Mucosal)	0.337748
N2 IgG	Group 2 (Mucosal)	2.99557
N2 IgG	Group 2 (Mucosal)	1
N2 IgG	Group 2 (Mucosal)	1.96154
N2 IgG	Group 2 (Mucosal)	1
N2 IgG	Group 2 (Mucosal)	8.94702
N2 IgG	Group 2 (Mucosal)	2.96078
N2 IgG	Group 2 (Mucosal)	0.333498
N2 IgG	Group 2 (Mucosal)	1
N2 IgG	Group 2 (Mucosal)	1
N2 IgG	Group 2 (Mucosal)	1
N2 IgG	Group 2 (Mucosal)	0.333827
N2 IgG	Group 2 (Mucosal)	1
N2 IgG	Group 2 (Mucosal)	1
N2 IgG	Group 2 (Mucosal)	0.334812
N2 IgG	Group 2 (Mucosal)	1
N2 IgG	Group 2 (Mucosal)	1
N2 IgG	Group 2 (Mucosal)	1
N2 IgG	Group 2 (Mucosal)	1
N2 IgG	Group 2 (Mucosal)	2.99557
N2 IgG	Group 2 (Mucosal)	1
N2 IgG	Group 2 (Mucosal)	1
N2 IgG	Group 2 (Mucosal)	1
N2 IgG	Group 2 (Mucosal)	1
N2 IgG	Group 2 (Mucosal)	1
N2 IgG	Group 2 (Mucosal)	1
N2 IgG	Group 2 (Mucosal)	1
N2 IgG	Group 3 (Systemic A)	1
N2 IgG	Group 3 (Systemic A)	1.96154
N2 IgG	Group 3 (Systemic A)	1.96154
N2 IgG	Group 3 (Systemic A)	1
N2 IgG	Group 3 (Systemic A)	1
N2 IgG	Group 3 (Systemic A)	1
N2 IgG	Group 3 (Systemic A)	1
N2 IgG	Group 3 (Systemic A)	0.172185
N2 IgG	Group 3 (Systemic A)	1.96154
N2 IgG	Group 3 (Systemic A)	1
N2 IgG	Group 3 (Systemic A)	1
N2 IgG	Group 3 (Systemic A)	0.509804
N2 IgG	Group 3 (Systemic A)	17.3462
N2 IgG	Group 3 (Systemic A)	1
N2 IgG	Group 3 (Systemic A)	17.3462
N2 IgG	Group 3 (Systemic A)	0.05765
N2 IgG	Group 3 (Systemic A)	51.9615
N2 IgG	Group 3 (Systemic A)	1
N2 IgG	Group 3 (Systemic A)	1
N2 IgG	Group 3 (Systemic A)	0.337748
N2 IgG	Group 3 (Systemic A)	1
N2 IgG	Group 3 (Systemic A)	2.96078
N2 IgG	Group 3 (Systemic A)	1
N2 IgG	Group 3 (Systemic A)	1
N2 IgG	Group 3 (Systemic A)	1.96154
N2 IgG	Group 3 (Systemic A)	1
N2 IgG	Group 3 (Systemic A)	1
N2 IgG	Group 3 (Systemic A)	1
N2 IgG	Group 3 (Systemic A)	1.96154
N2 IgG	Group 3 (Systemic A)	2.99557
N2 IgG	Group 3 (Systemic A)	2.96078
N2 IgG	Group 3 (Systemic A)	1
N2 IgG	Group 3 (Systemic A)	1
N2 IgG	Group 3 (Systemic A)	1
N2 IgG	Group 3 (Systemic A)	26.4902
N2 IgG	Group 3 (Systemic A)	0.509804
N2 IgG	Group 3 (Systemic A)	1
N2 IgG	Group 3 (Systemic A)	1.96154
N2 IgG	Group 3 (Systemic A)	1.96154
N2 IgG	Group 3 (Systemic A)	5.80769
N2 IgG	Group 3 (Systemic A)	1
N2 IgG	Group 3 (Systemic A)	1
N2 IgG	Group 3 (Systemic A)	2.96078
N2 IgG	Group 3 (Systemic A)	1
N2 IgG	Group 3 (Systemic A)	1
N2 IgG	Group 3 (Systemic A)	1
N2 IgG	Group 3 (Systemic A)	0.172185
N2 IgG	Group 3 (Systemic A)	2.99557
N2 IgG	Group 3 (Systemic A)	0.333827
N2 IgG	Group 3 (Systemic A)	1
N2 IgG	Group 3 (Systemic A)	1
N2 IgG	Group 3 (Systemic A)	1
N2 IgG	Group 3 (Systemic A)	1
N2 IgG	Group 3 (Systemic A)	1
N2 IgG	Group 3 (Systemic A)	0.333827
N2 IgG	Group 3 (Systemic A)	0.509804
N2 IgG	Group 3 (Systemic A)	1
N2 IgG	Group 3 (Systemic A)	1
N2 IgG	Group 3 (Systemic A)	1
N2 IgG	Group 3 (Systemic A)	1
N2 IgG	Group 3 (Systemic A)	1
N2 IgG	Group 3 (Systemic A)	1
N2 IgG	Group 3 (Systemic A)	1
N2 IgG	Group 3 (Systemic A)	1
N2 IgG	Group 3 (Systemic A)	1
N2 IgG	Group 3 (Systemic A)	2.96078
N2 IgG	Group 3 (Systemic A)	1
N2 IgG	Group 3 (Systemic A)	1
N2 IgG	Group 3 (Systemic A)	2.96078
N2 IgG	Group 3 (Systemic A)	1
N2 IgG	Group 3 (Systemic A)	1
N2 IgG	Group 3 (Systemic A)	1
N2 IgG	Group 3 (Systemic A)	1
N2 IgG	Group 3 (Systemic A)	1.96154
N1 IgG	Group 1 (CD8 T-cell)	1
N1 IgG	Group 1 (CD8 T-cell)	1
N1 IgG	Group 1 (CD8 T-cell)	1
N1 IgG	Group 1 (CD8 T-cell)	1
N1 IgG	Group 1 (CD8 T-cell)	1
N1 IgG	Group 1 (CD8 T-cell)	0.337748
N1 IgG	Group 1 (CD8 T-cell)	1
N1 IgG	Group 1 (CD8 T-cell)	1
N1 IgG	Group 1 (CD8 T-cell)	1.96154
N1 IgG	Group 1 (CD8 T-cell)	1
N1 IgG	Group 1 (CD8 T-cell)	1
N1 IgG	Group 1 (CD8 T-cell)	1
N1 IgG	Group 1 (CD8 T-cell)	1
N1 IgG	Group 1 (CD8 T-cell)	1
N1 IgG	Group 1 (CD8 T-cell)	1
N1 IgG	Group 1 (CD8 T-cell)	1
N1 IgG	Group 1 (CD8 T-cell)	0.05765
N1 IgG	Group 1 (CD8 T-cell)	2.96078
N1 IgG	Group 1 (CD8 T-cell)	1
N1 IgG	Group 1 (CD8 T-cell)	1.96154
N1 IgG	Group 1 (CD8 T-cell)	0.333827
N1 IgG	Group 1 (CD8 T-cell)	1
N1 IgG	Group 1 (CD8 T-cell)	1
N1 IgG	Group 1 (CD8 T-cell)	1
N1 IgG	Group 1 (CD8 T-cell)	1
N1 IgG	Group 1 (CD8 T-cell)	1
N1 IgG	Group 1 (CD8 T-cell)	1
N1 IgG	Group 1 (CD8 T-cell)	1
N1 IgG	Group 1 (CD8 T-cell)	1
N1 IgG	Group 1 (CD8 T-cell)	1
N1 IgG	Group 1 (CD8 T-cell)	1
N1 IgG	Group 1 (CD8 T-cell)	1
N1 IgG	Group 1 (CD8 T-cell)	1
N1 IgG	Group 1 (CD8 T-cell)	1
N1 IgG	Group 1 (CD8 T-cell)	1
N1 IgG	Group 1 (CD8 T-cell)	0.333827
N1 IgG	Group 1 (CD8 T-cell)	0.509804
N1 IgG	Group 1 (CD8 T-cell)	2.96078
N1 IgG	Group 1 (CD8 T-cell)	0.509804
N1 IgG	Group 1 (CD8 T-cell)	1
N1 IgG	Group 1 (CD8 T-cell)	1
N1 IgG	Group 1 (CD8 T-cell)	1
N1 IgG	Group 1 (CD8 T-cell)	0.509804
N1 IgG	Group 1 (CD8 T-cell)	2.96078
N1 IgG	Group 1 (CD8 T-cell)	0.509804
N1 IgG	Group 1 (CD8 T-cell)	1
N1 IgG	Group 1 (CD8 T-cell)	1
N1 IgG	Group 1 (CD8 T-cell)	0.333498
N1 IgG	Group 1 (CD8 T-cell)	1
N1 IgG	Group 1 (CD8 T-cell)	1
N1 IgG	Group 1 (CD8 T-cell)	1
N1 IgG	Group 1 (CD8 T-cell)	1
N1 IgG	Group 1 (CD8 T-cell)	0.337748
N1 IgG	Group 1 (CD8 T-cell)	1
N1 IgG	Group 1 (CD8 T-cell)	1
N1 IgG	Group 1 (CD8 T-cell)	0.337748
N1 IgG	Group 1 (CD8 T-cell)	1
N1 IgG	Group 1 (CD8 T-cell)	1
N1 IgG	Group 1 (CD8 T-cell)	1
N1 IgG	Group 1 (CD8 T-cell)	1
N1 IgG	Group 1 (CD8 T-cell)	1
N1 IgG	Group 1 (CD8 T-cell)	1
N1 IgG	Group 1 (CD8 T-cell)	1
N1 IgG	Group 1 (CD8 T-cell)	2.96078
N1 IgG	Group 1 (CD8 T-cell)	1
N1 IgG	Group 1 (CD8 T-cell)	1
N1 IgG	Group 1 (CD8 T-cell)	2.96078
N1 IgG	Group 1 (CD8 T-cell)	1
N1 IgG	Group 1 (CD8 T-cell)	1
N1 IgG	Group 1 (CD8 T-cell)	0.334812
N1 IgG	Group 1 (CD8 T-cell)	1
N1 IgG	Group 1 (CD8 T-cell)	1
N1 IgG	Group 1 (CD8 T-cell)	1
N1 IgG	Group 1 (CD8 T-cell)	1
N1 IgG	Group 1 (CD8 T-cell)	2.99951
N1 IgG	Group 1 (CD8 T-cell)	1
N1 IgG	Group 1 (CD8 T-cell)	1
N1 IgG	Group 1 (CD8 T-cell)	1
N1 IgG	Group 1 (CD8 T-cell)	1
N1 IgG	Group 1 (CD8 T-cell)	1
N1 IgG	Group 2 (Mucosal)	1
N1 IgG	Group 2 (Mucosal)	1
N1 IgG	Group 2 (Mucosal)	1
N1 IgG	Group 2 (Mucosal)	1
N1 IgG	Group 2 (Mucosal)	1
N1 IgG	Group 2 (Mucosal)	1
N1 IgG	Group 2 (Mucosal)	0.509804
N1 IgG	Group 2 (Mucosal)	1
N1 IgG	Group 2 (Mucosal)	1
N1 IgG	Group 2 (Mucosal)	1
N1 IgG	Group 2 (Mucosal)	1
N1 IgG	Group 2 (Mucosal)	0.334812
N1 IgG	Group 2 (Mucosal)	1
N1 IgG	Group 2 (Mucosal)	1
N1 IgG	Group 2 (Mucosal)	1
N1 IgG	Group 2 (Mucosal)	1
N1 IgG	Group 2 (Mucosal)	1
N1 IgG	Group 2 (Mucosal)	1
N1 IgG	Group 2 (Mucosal)	1
N1 IgG	Group 2 (Mucosal)	1
N1 IgG	Group 2 (Mucosal)	1.96154
N1 IgG	Group 2 (Mucosal)	1
N1 IgG	Group 2 (Mucosal)	0.337748
N1 IgG	Group 2 (Mucosal)	1
N1 IgG	Group 2 (Mucosal)	1
N1 IgG	Group 2 (Mucosal)	2.96078
N1 IgG	Group 2 (Mucosal)	1
N1 IgG	Group 2 (Mucosal)	1
N1 IgG	Group 2 (Mucosal)	1
N1 IgG	Group 2 (Mucosal)	1.96154
N1 IgG	Group 2 (Mucosal)	0.334812
N1 IgG	Group 2 (Mucosal)	1
N1 IgG	Group 2 (Mucosal)	1
N1 IgG	Group 2 (Mucosal)	1
N1 IgG	Group 2 (Mucosal)	1
N1 IgG	Group 2 (Mucosal)	1
N1 IgG	Group 2 (Mucosal)	1
N1 IgG	Group 2 (Mucosal)	1
N1 IgG	Group 2 (Mucosal)	1
N1 IgG	Group 2 (Mucosal)	1
N1 IgG	Group 2 (Mucosal)	1
N1 IgG	Group 2 (Mucosal)	0.333827
N1 IgG	Group 2 (Mucosal)	1
N1 IgG	Group 2 (Mucosal)	0.333498
N1 IgG	Group 2 (Mucosal)	0.333827
N1 IgG	Group 2 (Mucosal)	1
N1 IgG	Group 2 (Mucosal)	8.94702
N1 IgG	Group 2 (Mucosal)	1
N1 IgG	Group 2 (Mucosal)	1
N1 IgG	Group 2 (Mucosal)	1
N1 IgG	Group 2 (Mucosal)	1
N1 IgG	Group 2 (Mucosal)	2.98676
N1 IgG	Group 2 (Mucosal)	1
N1 IgG	Group 2 (Mucosal)	1
N1 IgG	Group 2 (Mucosal)	1
N1 IgG	Group 2 (Mucosal)	1
N1 IgG	Group 2 (Mucosal)	1
N1 IgG	Group 2 (Mucosal)	1
N1 IgG	Group 2 (Mucosal)	1
N1 IgG	Group 2 (Mucosal)	1
N1 IgG	Group 2 (Mucosal)	1
N1 IgG	Group 2 (Mucosal)	0.333827
N1 IgG	Group 2 (Mucosal)	1
N1 IgG	Group 2 (Mucosal)	1
N1 IgG	Group 2 (Mucosal)	1
N1 IgG	Group 2 (Mucosal)	1
N1 IgG	Group 2 (Mucosal)	1
N1 IgG	Group 2 (Mucosal)	1
N1 IgG	Group 2 (Mucosal)	1
N1 IgG	Group 2 (Mucosal)	1
N1 IgG	Group 2 (Mucosal)	1
N1 IgG	Group 2 (Mucosal)	1
N1 IgG	Group 2 (Mucosal)	1
N1 IgG	Group 2 (Mucosal)	1
N1 IgG	Group 2 (Mucosal)	1
N1 IgG	Group 2 (Mucosal)	0.113082
N1 IgG	Group 2 (Mucosal)	1
N1 IgG	Group 2 (Mucosal)	1
N1 IgG	Group 2 (Mucosal)	5.80769
N1 IgG	Group 2 (Mucosal)	1
N1 IgG	Group 2 (Mucosal)	0.333388
N1 IgG	Group 2 (Mucosal)	1
N1 IgG	Group 2 (Mucosal)	1
N1 IgG	Group 2 (Mucosal)	1
N1 IgG	Group 2 (Mucosal)	1
N1 IgG	Group 2 (Mucosal)	0.509804
N1 IgG	Group 2 (Mucosal)	1
N1 IgG	Group 2 (Mucosal)	1
N1 IgG	Group 3 (Systemic A)	1
N1 IgG	Group 3 (Systemic A)	1
N1 IgG	Group 3 (Systemic A)	1
N1 IgG	Group 3 (Systemic A)	1
N1 IgG	Group 3 (Systemic A)	1
N1 IgG	Group 3 (Systemic A)	1
N1 IgG	Group 3 (Systemic A)	1
N1 IgG	Group 3 (Systemic A)	0.113082
N1 IgG	Group 3 (Systemic A)	1
N1 IgG	Group 3 (Systemic A)	1.96154
N1 IgG	Group 3 (Systemic A)	1
N1 IgG	Group 3 (Systemic A)	1
N1 IgG	Group 3 (Systemic A)	1
N1 IgG	Group 3 (Systemic A)	5.80769
N1 IgG	Group 3 (Systemic A)	2.99951
N1 IgG	Group 3 (Systemic A)	8.84314
N1 IgG	Group 3 (Systemic A)	0.03775
N1 IgG	Group 3 (Systemic A)	1
N1 IgG	Group 3 (Systemic A)	0.509804
N1 IgG	Group 3 (Systemic A)	1
N1 IgG	Group 3 (Systemic A)	1
N1 IgG	Group 3 (Systemic A)	1
N1 IgG	Group 3 (Systemic A)	1
N1 IgG	Group 3 (Systemic A)	1
N1 IgG	Group 3 (Systemic A)	1
N1 IgG	Group 3 (Systemic A)	1
N1 IgG	Group 3 (Systemic A)	1
N1 IgG	Group 3 (Systemic A)	1
N1 IgG	Group 3 (Systemic A)	1
N1 IgG	Group 3 (Systemic A)	1
N1 IgG	Group 3 (Systemic A)	8.94702
N1 IgG	Group 3 (Systemic A)	1
N1 IgG	Group 3 (Systemic A)	2.96078
N1 IgG	Group 3 (Systemic A)	1
N1 IgG	Group 3 (Systemic A)	1
N1 IgG	Group 3 (Systemic A)	1
N1 IgG	Group 3 (Systemic A)	1
N1 IgG	Group 3 (Systemic A)	5.80769
N1 IgG	Group 3 (Systemic A)	1
N1 IgG	Group 3 (Systemic A)	1
N1 IgG	Group 3 (Systemic A)	1
N1 IgG	Group 3 (Systemic A)	2.99557
N1 IgG	Group 3 (Systemic A)	1
N1 IgG	Group 3 (Systemic A)	1
N1 IgG	Group 3 (Systemic A)	1
N1 IgG	Group 3 (Systemic A)	1.96154
N1 IgG	Group 3 (Systemic A)	0.509804
N1 IgG	Group 3 (Systemic A)	1.96154
N1 IgG	Group 3 (Systemic A)	2.98676
N1 IgG	Group 3 (Systemic A)	1
N1 IgG	Group 3 (Systemic A)	1
N1 IgG	Group 3 (Systemic A)	1
N1 IgG	Group 3 (Systemic A)	0.337748
N1 IgG	Group 3 (Systemic A)	1
N1 IgG	Group 3 (Systemic A)	1
N1 IgG	Group 3 (Systemic A)	0.509804
N1 IgG	Group 3 (Systemic A)	1
N1 IgG	Group 3 (Systemic A)	1
N1 IgG	Group 3 (Systemic A)	2.98676
N1 IgG	Group 3 (Systemic A)	1
N1 IgG	Group 3 (Systemic A)	1
N1 IgG	Group 3 (Systemic A)	1
N1 IgG	Group 3 (Systemic A)	1
N1 IgG	Group 3 (Systemic A)	1
N1 IgG	Group 3 (Systemic A)	1
N1 IgG	Group 3 (Systemic A)	1
N1 IgG	Group 3 (Systemic A)	1
N1 IgG	Group 3 (Systemic A)	1
N1 IgG	Group 3 (Systemic A)	1
N1 IgG	Group 3 (Systemic A)	1
N1 IgG	Group 3 (Systemic A)	1
N1 IgG	Group 3 (Systemic A)	1.96154
N1 IgG	Group 3 (Systemic A)	8.94702
N1 IgG	Group 3 (Systemic A)	2.96078
H1 CD4 IFNg	Group 1 (CD8 T-cell)	1.00168
H1 CD4 IFNg	Group 1 (CD8 T-cell)	1.00352
H1 CD4 IFNg	Group 1 (CD8 T-cell)	1.00005
H1 CD4 IFNg	Group 1 (CD8 T-cell)	1.0036
H1 CD4 IFNg	Group 1 (CD8 T-cell)	0.99931
H1 CD4 IFNg	Group 1 (CD8 T-cell)	1
H1 CD4 IFNg	Group 1 (CD8 T-cell)	0.989344
H1 CD4 IFNg	Group 1 (CD8 T-cell)	1
H1 CD4 IFNg	Group 1 (CD8 T-cell)	1.03903
H1 CD4 IFNg	Group 1 (CD8 T-cell)	0.99793
H1 CD4 IFNg	Group 1 (CD8 T-cell)	1.02211
H1 CD4 IFNg	Group 1 (CD8 T-cell)	1.01708
H1 CD4 IFNg	Group 1 (CD8 T-cell)	1.01709
H1 CD4 IFNg	Group 1 (CD8 T-cell)	1.00393
H1 CD4 IFNg	Group 1 (CD8 T-cell)	1.0117
H1 CD4 IFNg	Group 1 (CD8 T-cell)	1.05764
H1 CD4 IFNg	Group 1 (CD8 T-cell)	1.05367
H1 CD4 IFNg	Group 1 (CD8 T-cell)	0.998484
H1 CD4 IFNg	Group 1 (CD8 T-cell)	1
H1 CD4 IFNg	Group 1 (CD8 T-cell)	1
H1 CD4 IFNg	Group 1 (CD8 T-cell)	0.998542
H1 CD4 IFNg	Group 1 (CD8 T-cell)	0.9994
H1 CD4 IFNg	Group 1 (CD8 T-cell)	0.99503
H1 CD4 IFNg	Group 1 (CD8 T-cell)	1.00562
H1 CD4 IFNg	Group 1 (CD8 T-cell)	1.11753
H1 CD4 IFNg	Group 1 (CD8 T-cell)	0.931574
H1 CD4 IFNg	Group 1 (CD8 T-cell)	1
H1 CD4 IFNg	Group 1 (CD8 T-cell)	1.00036
H1 CD4 IFNg	Group 1 (CD8 T-cell)	0.999011
H1 CD4 IFNg	Group 1 (CD8 T-cell)	0.995419
H1 CD4 IFNg	Group 1 (CD8 T-cell)	1.00794
H1 CD4 IFNg	Group 1 (CD8 T-cell)	0.997917
H1 CD4 IFNg	Group 1 (CD8 T-cell)	1
H1 CD4 IFNg	Group 1 (CD8 T-cell)	1.00257
H1 CD4 IFNg	Group 1 (CD8 T-cell)	1.00319
H1 CD4 IFNg	Group 1 (CD8 T-cell)	1
H1 CD4 IFNg	Group 1 (CD8 T-cell)	1.00447
H1 CD4 IFNg	Group 1 (CD8 T-cell)	0.991555
H1 CD4 IFNg	Group 1 (CD8 T-cell)	0.997551
H1 CD4 IFNg	Group 1 (CD8 T-cell)	0.994375
H1 CD4 IFNg	Group 1 (CD8 T-cell)	1.02578
H1 CD4 IFNg	Group 1 (CD8 T-cell)	1.03282
H1 CD4 IFNg	Group 1 (CD8 T-cell)	0.99977
H1 CD4 IFNg	Group 1 (CD8 T-cell)	0.993824
H1 CD4 IFNg	Group 1 (CD8 T-cell)	1.01672
H1 CD4 IFNg	Group 1 (CD8 T-cell)	1.02609
H1 CD4 IFNg	Group 1 (CD8 T-cell)	1.01462
H1 CD4 IFNg	Group 1 (CD8 T-cell)	1.02154
H1 CD4 IFNg	Group 1 (CD8 T-cell)	0.996892
H1 CD4 IFNg	Group 1 (CD8 T-cell)	0.996543
H1 CD4 IFNg	Group 1 (CD8 T-cell)	1.00255
H1 CD4 IFNg	Group 1 (CD8 T-cell)	1.01671
H1 CD4 IFNg	Group 1 (CD8 T-cell)	1.00198
H1 CD4 IFNg	Group 1 (CD8 T-cell)	0.99856
H1 CD4 IFNg	Group 1 (CD8 T-cell)	1.01284
H1 CD4 IFNg	Group 1 (CD8 T-cell)	0.998416
H1 CD4 IFNg	Group 1 (CD8 T-cell)	0.994087
H1 CD4 IFNg	Group 1 (CD8 T-cell)	0.998108
H1 CD4 IFNg	Group 1 (CD8 T-cell)	1.00256
H1 CD4 IFNg	Group 1 (CD8 T-cell)	1
H1 CD4 IFNg	Group 1 (CD8 T-cell)	0.989282
H1 CD4 IFNg	Group 1 (CD8 T-cell)	0.992954
H1 CD4 IFNg	Group 1 (CD8 T-cell)	1.00242
H1 CD4 IFNg	Group 1 (CD8 T-cell)	1.00188
H1 CD4 IFNg	Group 1 (CD8 T-cell)	1.00998
H1 CD4 IFNg	Group 1 (CD8 T-cell)	0.994921
H1 CD4 IFNg	Group 1 (CD8 T-cell)	1.00211
H1 CD4 IFNg	Group 1 (CD8 T-cell)	1
H1 CD4 IFNg	Group 1 (CD8 T-cell)	1.03977
H1 CD4 IFNg	Group 1 (CD8 T-cell)	1.00577
H1 CD4 IFNg	Group 1 (CD8 T-cell)	0.948334
H1 CD4 IFNg	Group 1 (CD8 T-cell)	1.01852
H1 CD4 IFNg	Group 1 (CD8 T-cell)	1
H1 CD4 IFNg	Group 1 (CD8 T-cell)	0.995338
H1 CD4 IFNg	Group 2 (Mucosal)	0.99796
H1 CD4 IFNg	Group 2 (Mucosal)	1.01004
H1 CD4 IFNg	Group 2 (Mucosal)	1
H1 CD4 IFNg	Group 2 (Mucosal)	1.00012
H1 CD4 IFNg	Group 2 (Mucosal)	1.00094
H1 CD4 IFNg	Group 2 (Mucosal)	0.998345
H1 CD4 IFNg	Group 2 (Mucosal)	1
H1 CD4 IFNg	Group 2 (Mucosal)	1.01524
H1 CD4 IFNg	Group 2 (Mucosal)	1.00035
H1 CD4 IFNg	Group 2 (Mucosal)	1.00241
H1 CD4 IFNg	Group 2 (Mucosal)	1.0011
H1 CD4 IFNg	Group 2 (Mucosal)	0.999514
H1 CD4 IFNg	Group 2 (Mucosal)	0.965052
H1 CD4 IFNg	Group 2 (Mucosal)	1.00263
H1 CD4 IFNg	Group 2 (Mucosal)	1.0027
H1 CD4 IFNg	Group 2 (Mucosal)	0.995229
H1 CD4 IFNg	Group 2 (Mucosal)	1.00619
H1 CD4 IFNg	Group 2 (Mucosal)	1
H1 CD4 IFNg	Group 2 (Mucosal)	1.00333
H1 CD4 IFNg	Group 2 (Mucosal)	1.0015
H1 CD4 IFNg	Group 2 (Mucosal)	1
H1 CD4 IFNg	Group 2 (Mucosal)	1.00281
H1 CD4 IFNg	Group 2 (Mucosal)	0.999111
H1 CD4 IFNg	Group 2 (Mucosal)	0.994651
H1 CD4 IFNg	Group 2 (Mucosal)	1
H1 CD4 IFNg	Group 2 (Mucosal)	1
H1 CD4 IFNg	Group 2 (Mucosal)	1.00316
H1 CD4 IFNg	Group 2 (Mucosal)	1.00466
H1 CD4 IFNg	Group 2 (Mucosal)	0.996153
H1 CD4 IFNg	Group 2 (Mucosal)	0.989141
H1 CD4 IFNg	Group 2 (Mucosal)	1.42198
H1 CD4 IFNg	Group 2 (Mucosal)	1.01175
H1 CD4 IFNg	Group 2 (Mucosal)	0.996603
H1 CD4 IFNg	Group 2 (Mucosal)	1
H1 CD4 IFNg	Group 2 (Mucosal)	1.00305
H1 CD4 IFNg	Group 2 (Mucosal)	1.00321
H1 CD4 IFNg	Group 2 (Mucosal)	1.00446
H1 CD4 IFNg	Group 2 (Mucosal)	0.999828
H1 CD4 IFNg	Group 2 (Mucosal)	0.997864
H1 CD4 IFNg	Group 2 (Mucosal)	1.01078
H1 CD4 IFNg	Group 2 (Mucosal)	0.986616
H1 CD4 IFNg	Group 2 (Mucosal)	0.997827
H1 CD4 IFNg	Group 2 (Mucosal)	0.998189
H1 CD4 IFNg	Group 2 (Mucosal)	0.998882
H1 CD4 IFNg	Group 2 (Mucosal)	0.994158
H1 CD4 IFNg	Group 2 (Mucosal)	1.00315
H1 CD4 IFNg	Group 2 (Mucosal)	1.01092
H1 CD4 IFNg	Group 2 (Mucosal)	1.00005
H1 CD4 IFNg	Group 2 (Mucosal)	1.00029
H1 CD4 IFNg	Group 2 (Mucosal)	0.990196
H1 CD4 IFNg	Group 2 (Mucosal)	0.989652
H1 CD4 IFNg	Group 2 (Mucosal)	0.991868
H1 CD4 IFNg	Group 2 (Mucosal)	1
H1 CD4 IFNg	Group 2 (Mucosal)	1.01791
H1 CD4 IFNg	Group 2 (Mucosal)	1.03881
H1 CD4 IFNg	Group 2 (Mucosal)	1
H1 CD4 IFNg	Group 2 (Mucosal)	1.00161
H1 CD4 IFNg	Group 2 (Mucosal)	1.02509
H1 CD4 IFNg	Group 2 (Mucosal)	1.00035
H1 CD4 IFNg	Group 2 (Mucosal)	1.00157
H1 CD4 IFNg	Group 2 (Mucosal)	0.989558
H1 CD4 IFNg	Group 2 (Mucosal)	1.01475
H1 CD4 IFNg	Group 2 (Mucosal)	1
H1 CD4 IFNg	Group 2 (Mucosal)	1
H1 CD4 IFNg	Group 2 (Mucosal)	1.00046
H1 CD4 IFNg	Group 2 (Mucosal)	1
H1 CD4 IFNg	Group 2 (Mucosal)	1
H1 CD4 IFNg	Group 2 (Mucosal)	1.0096
H1 CD4 IFNg	Group 2 (Mucosal)	0.997044
H1 CD4 IFNg	Group 2 (Mucosal)	1.02289
H1 CD4 IFNg	Group 2 (Mucosal)	0.998035
H1 CD4 IFNg	Group 2 (Mucosal)	1.00886
H1 CD4 IFNg	Group 2 (Mucosal)	1.00163
H1 CD4 IFNg	Group 2 (Mucosal)	1.01603
H1 CD4 IFNg	Group 2 (Mucosal)	1.0181
H1 CD4 IFNg	Group 2 (Mucosal)	0.985591
H1 CD4 IFNg	Group 2 (Mucosal)	0.999052
H1 CD4 IFNg	Group 2 (Mucosal)	1.01046
H1 CD4 IFNg	Group 2 (Mucosal)	1.00559
H1 CD4 IFNg	Group 3 (Systemic A)	1.00231
H1 CD4 IFNg	Group 3 (Systemic A)	0.995875
H1 CD4 IFNg	Group 3 (Systemic A)	1.0044
H1 CD4 IFNg	Group 3 (Systemic A)	1
H1 CD4 IFNg	Group 3 (Systemic A)	1
H1 CD4 IFNg	Group 3 (Systemic A)	1.0023
H1 CD4 IFNg	Group 3 (Systemic A)	1.00545
H1 CD4 IFNg	Group 3 (Systemic A)	1.00694
H1 CD4 IFNg	Group 3 (Systemic A)	1.08549
H1 CD4 IFNg	Group 3 (Systemic A)	1.01263
H1 CD4 IFNg	Group 3 (Systemic A)	0.986243
H1 CD4 IFNg	Group 3 (Systemic A)	1.01365
H1 CD4 IFNg	Group 3 (Systemic A)	1.00374
H1 CD4 IFNg	Group 3 (Systemic A)	1.00869
H1 CD4 IFNg	Group 3 (Systemic A)	1.01235
H1 CD4 IFNg	Group 3 (Systemic A)	1.06307
H1 CD4 IFNg	Group 3 (Systemic A)	1.0348
H1 CD4 IFNg	Group 3 (Systemic A)	0.980858
H1 CD4 IFNg	Group 3 (Systemic A)	1.00811
H1 CD4 IFNg	Group 3 (Systemic A)	0.996911
H1 CD4 IFNg	Group 3 (Systemic A)	1.0068
H1 CD4 IFNg	Group 3 (Systemic A)	0.996324
H1 CD4 IFNg	Group 3 (Systemic A)	0.995182
H1 CD4 IFNg	Group 3 (Systemic A)	1.00352
H1 CD4 IFNg	Group 3 (Systemic A)	1.00432
H1 CD4 IFNg	Group 3 (Systemic A)	1.00675
H1 CD4 IFNg	Group 3 (Systemic A)	1.0073
H1 CD4 IFNg	Group 3 (Systemic A)	1.00415
H1 CD4 IFNg	Group 3 (Systemic A)	1.00482
H1 CD4 IFNg	Group 3 (Systemic A)	1.02496
H1 CD4 IFNg	Group 3 (Systemic A)	1.03069
H1 CD4 IFNg	Group 3 (Systemic A)	0.977024
H1 CD4 IFNg	Group 3 (Systemic A)	0.995723
H1 CD4 IFNg	Group 3 (Systemic A)	1.0003
H1 CD4 IFNg	Group 3 (Systemic A)	1.00173
H1 CD4 IFNg	Group 3 (Systemic A)	1
H1 CD4 IFNg	Group 3 (Systemic A)	1.00455
H1 CD4 IFNg	Group 3 (Systemic A)	1.00464
H1 CD4 IFNg	Group 3 (Systemic A)	0.990011
H1 CD4 IFNg	Group 3 (Systemic A)	1.02488
H1 CD4 IFNg	Group 3 (Systemic A)	1.01539
H1 CD4 IFNg	Group 3 (Systemic A)	1.02044
H1 CD4 IFNg	Group 3 (Systemic A)	1.00992
H1 CD4 IFNg	Group 3 (Systemic A)	0.958917
H1 CD4 IFNg	Group 3 (Systemic A)	1.03104
H1 CD4 IFNg	Group 3 (Systemic A)	1.0103
H1 CD4 IFNg	Group 3 (Systemic A)	0.998364
H1 CD4 IFNg	Group 3 (Systemic A)	1.00146
H1 CD4 IFNg	Group 3 (Systemic A)	1.00094
H1 CD4 IFNg	Group 3 (Systemic A)	1.00379
H1 CD4 IFNg	Group 3 (Systemic A)	0.998434
H1 CD4 IFNg	Group 3 (Systemic A)	1.00329
H1 CD4 IFNg	Group 3 (Systemic A)	1.0353
H1 CD4 IFNg	Group 3 (Systemic A)	0.994832
H1 CD4 IFNg	Group 3 (Systemic A)	0.981518
H1 CD4 IFNg	Group 3 (Systemic A)	1.01624
H1 CD4 IFNg	Group 3 (Systemic A)	0.9947
H1 CD4 IFNg	Group 3 (Systemic A)	1.01564
H1 CD4 IFNg	Group 3 (Systemic A)	1.00619
H1 CD4 IFNg	Group 3 (Systemic A)	1.00888
H1 CD4 IFNg	Group 3 (Systemic A)	1.00469
H1 CD4 IFNg	Group 3 (Systemic A)	0.997314
H1 CD4 IFNg	Group 3 (Systemic A)	1.01234
H1 CD4 IFNg	Group 3 (Systemic A)	1.00369
H1 CD4 IFNg	Group 3 (Systemic A)	1.02319
H1 CD4 IFNg	Group 3 (Systemic A)	1.05245
H3 CD4 IL2	Group 1 (CD8 T-cell)	0.996148
H3 CD4 IL2	Group 1 (CD8 T-cell)	0.994257
H3 CD4 IL2	Group 1 (CD8 T-cell)	0.999636
H3 CD4 IL2	Group 1 (CD8 T-cell)	1.01127
H3 CD4 IL2	Group 1 (CD8 T-cell)	0.993852
H3 CD4 IL2	Group 1 (CD8 T-cell)	1.00233
H3 CD4 IL2	Group 1 (CD8 T-cell)	0.86256
H3 CD4 IL2	Group 1 (CD8 T-cell)	0.999309
H3 CD4 IL2	Group 1 (CD8 T-cell)	1.00024
H3 CD4 IL2	Group 1 (CD8 T-cell)	1.00165
H3 CD4 IL2	Group 1 (CD8 T-cell)	0.988428
H3 CD4 IL2	Group 1 (CD8 T-cell)	0.995652
H3 CD4 IL2	Group 1 (CD8 T-cell)	1.0031
H3 CD4 IL2	Group 1 (CD8 T-cell)	1.00598
H3 CD4 IL2	Group 1 (CD8 T-cell)	1
H3 CD4 IL2	Group 1 (CD8 T-cell)	1.00025
H3 CD4 IL2	Group 1 (CD8 T-cell)	1.01408
H3 CD4 IL2	Group 1 (CD8 T-cell)	0.991642
H3 CD4 IL2	Group 1 (CD8 T-cell)	1.00842
H3 CD4 IL2	Group 1 (CD8 T-cell)	0.897975
H3 CD4 IL2	Group 1 (CD8 T-cell)	1.00019
H3 CD4 IL2	Group 1 (CD8 T-cell)	0.995334
H3 CD4 IL2	Group 1 (CD8 T-cell)	0.99051
H3 CD4 IL2	Group 1 (CD8 T-cell)	1.00509
H3 CD4 IL2	Group 1 (CD8 T-cell)	0.999026
H3 CD4 IL2	Group 1 (CD8 T-cell)	1.00322
H3 CD4 IL2	Group 1 (CD8 T-cell)	1
H3 CD4 IL2	Group 1 (CD8 T-cell)	1.00966
H3 CD4 IL2	Group 1 (CD8 T-cell)	0.986284
H3 CD4 IL2	Group 1 (CD8 T-cell)	1.00411
H3 CD4 IL2	Group 1 (CD8 T-cell)	0.979951
H3 CD4 IL2	Group 1 (CD8 T-cell)	0.997135
H3 CD4 IL2	Group 1 (CD8 T-cell)	1.00301
H3 CD4 IL2	Group 1 (CD8 T-cell)	1.00025
H3 CD4 IL2	Group 1 (CD8 T-cell)	1.00986
H3 CD4 IL2	Group 1 (CD8 T-cell)	0.994118
H3 CD4 IL2	Group 1 (CD8 T-cell)	0.98763
H3 CD4 IL2	Group 1 (CD8 T-cell)	1.01907
H3 CD4 IL2	Group 1 (CD8 T-cell)	1.00406
H3 CD4 IL2	Group 1 (CD8 T-cell)	1.00748
H3 CD4 IL2	Group 1 (CD8 T-cell)	0.999464
H3 CD4 IL2	Group 1 (CD8 T-cell)	1.00044
H3 CD4 IL2	Group 1 (CD8 T-cell)	1.01147
H3 CD4 IL2	Group 1 (CD8 T-cell)	1.00727
H3 CD4 IL2	Group 1 (CD8 T-cell)	1.03176
H3 CD4 IL2	Group 1 (CD8 T-cell)	1.00893
H3 CD4 IL2	Group 1 (CD8 T-cell)	0.99505
H3 CD4 IL2	Group 1 (CD8 T-cell)	1.04516
H3 CD4 IL2	Group 1 (CD8 T-cell)	0.993682
H3 CD4 IL2	Group 1 (CD8 T-cell)	0.996679
H3 CD4 IL2	Group 1 (CD8 T-cell)	1.02303
H3 CD4 IL2	Group 1 (CD8 T-cell)	1.00158
H3 CD4 IL2	Group 1 (CD8 T-cell)	0.999431
H3 CD4 IL2	Group 1 (CD8 T-cell)	1.00979
H3 CD4 IL2	Group 1 (CD8 T-cell)	1.00745
H3 CD4 IL2	Group 1 (CD8 T-cell)	1
H3 CD4 IL2	Group 1 (CD8 T-cell)	1.00589
H3 CD4 IL2	Group 1 (CD8 T-cell)	0.995271
H3 CD4 IL2	Group 1 (CD8 T-cell)	1.00719
H3 CD4 IL2	Group 1 (CD8 T-cell)	1
H3 CD4 IL2	Group 1 (CD8 T-cell)	1.00558
H3 CD4 IL2	Group 1 (CD8 T-cell)	0.998419
H3 CD4 IL2	Group 1 (CD8 T-cell)	0.999444
H3 CD4 IL2	Group 1 (CD8 T-cell)	1.0228
H3 CD4 IL2	Group 1 (CD8 T-cell)	1.01242
H3 CD4 IL2	Group 1 (CD8 T-cell)	1
H3 CD4 IL2	Group 1 (CD8 T-cell)	1.04336
H3 CD4 IL2	Group 1 (CD8 T-cell)	1
H3 CD4 IL2	Group 1 (CD8 T-cell)	0.996208
H3 CD4 IL2	Group 1 (CD8 T-cell)	1.00671
H3 CD4 IL2	Group 1 (CD8 T-cell)	1.01157
H3 CD4 IL2	Group 1 (CD8 T-cell)	1.00511
H3 CD4 IL2	Group 1 (CD8 T-cell)	1.00597
H3 CD4 IL2	Group 1 (CD8 T-cell)	1.00502
H3 CD4 IL2	Group 2 (Mucosal)	1.00564
H3 CD4 IL2	Group 2 (Mucosal)	1.00906
H3 CD4 IL2	Group 2 (Mucosal)	1.00035
H3 CD4 IL2	Group 2 (Mucosal)	1.00253
H3 CD4 IL2	Group 2 (Mucosal)	1.00386
H3 CD4 IL2	Group 2 (Mucosal)	1
H3 CD4 IL2	Group 2 (Mucosal)	1.00639
H3 CD4 IL2	Group 2 (Mucosal)	1.0086
H3 CD4 IL2	Group 2 (Mucosal)	1.00707
H3 CD4 IL2	Group 2 (Mucosal)	1.01334
H3 CD4 IL2	Group 2 (Mucosal)	0.968566
H3 CD4 IL2	Group 2 (Mucosal)	0.992781
H3 CD4 IL2	Group 2 (Mucosal)	0.993571
H3 CD4 IL2	Group 2 (Mucosal)	0.99343
H3 CD4 IL2	Group 2 (Mucosal)	1.01505
H3 CD4 IL2	Group 2 (Mucosal)	1.01317
H3 CD4 IL2	Group 2 (Mucosal)	1.00257
H3 CD4 IL2	Group 2 (Mucosal)	1.0069
H3 CD4 IL2	Group 2 (Mucosal)	1.00105
H3 CD4 IL2	Group 2 (Mucosal)	0.99688
H3 CD4 IL2	Group 2 (Mucosal)	0.986713
H3 CD4 IL2	Group 2 (Mucosal)	0.991401
H3 CD4 IL2	Group 2 (Mucosal)	1.00775
H3 CD4 IL2	Group 2 (Mucosal)	1.00597
H3 CD4 IL2	Group 2 (Mucosal)	1.00786
H3 CD4 IL2	Group 2 (Mucosal)	0.991753
H3 CD4 IL2	Group 2 (Mucosal)	1
H3 CD4 IL2	Group 2 (Mucosal)	1.01136
H3 CD4 IL2	Group 2 (Mucosal)	0.997016
H3 CD4 IL2	Group 2 (Mucosal)	1.00034
H3 CD4 IL2	Group 2 (Mucosal)	1.16832
H3 CD4 IL2	Group 2 (Mucosal)	1.00484
H3 CD4 IL2	Group 2 (Mucosal)	0.984372
H3 CD4 IL2	Group 2 (Mucosal)	0.998704
H3 CD4 IL2	Group 2 (Mucosal)	0.997024
H3 CD4 IL2	Group 2 (Mucosal)	0.987166
H3 CD4 IL2	Group 2 (Mucosal)	0.992921
H3 CD4 IL2	Group 2 (Mucosal)	0.990136
H3 CD4 IL2	Group 2 (Mucosal)	1
H3 CD4 IL2	Group 2 (Mucosal)	1.00145
H3 CD4 IL2	Group 2 (Mucosal)	1.01031
H3 CD4 IL2	Group 2 (Mucosal)	1.01278
H3 CD4 IL2	Group 2 (Mucosal)	1.0068
H3 CD4 IL2	Group 2 (Mucosal)	0.990947
H3 CD4 IL2	Group 2 (Mucosal)	1.01012
H3 CD4 IL2	Group 2 (Mucosal)	1.01236
H3 CD4 IL2	Group 2 (Mucosal)	1.00214
H3 CD4 IL2	Group 2 (Mucosal)	1.00789
H3 CD4 IL2	Group 2 (Mucosal)	0.99529
H3 CD4 IL2	Group 2 (Mucosal)	1
H3 CD4 IL2	Group 2 (Mucosal)	0.996473
H3 CD4 IL2	Group 2 (Mucosal)	0.996109
H3 CD4 IL2	Group 2 (Mucosal)	0.99891
H3 CD4 IL2	Group 2 (Mucosal)	1.02016
H3 CD4 IL2	Group 2 (Mucosal)	1
H3 CD4 IL2	Group 2 (Mucosal)	1.02657
H3 CD4 IL2	Group 2 (Mucosal)	1.00035
H3 CD4 IL2	Group 2 (Mucosal)	1.02039
H3 CD4 IL2	Group 2 (Mucosal)	0.996586
H3 CD4 IL2	Group 2 (Mucosal)	1.0091
H3 CD4 IL2	Group 2 (Mucosal)	1.00584
H3 CD4 IL2	Group 2 (Mucosal)	1.0513
H3 CD4 IL2	Group 2 (Mucosal)	1.01994
H3 CD4 IL2	Group 2 (Mucosal)	1.00422
H3 CD4 IL2	Group 2 (Mucosal)	0.994995
H3 CD4 IL2	Group 2 (Mucosal)	1.00353
H3 CD4 IL2	Group 2 (Mucosal)	0.996735
H3 CD4 IL2	Group 2 (Mucosal)	1.01788
H3 CD4 IL2	Group 2 (Mucosal)	1
H3 CD4 IL2	Group 2 (Mucosal)	1.01126
H3 CD4 IL2	Group 2 (Mucosal)	1.01773
H3 CD4 IL2	Group 2 (Mucosal)	0.995196
H3 CD4 IL2	Group 2 (Mucosal)	0.997925
H3 CD4 IL2	Group 2 (Mucosal)	1.00797
H3 CD4 IL2	Group 2 (Mucosal)	1.00539
H3 CD4 IL2	Group 2 (Mucosal)	1.02329
H3 CD4 IL2	Group 2 (Mucosal)	1.00999
H3 CD4 IL2	Group 2 (Mucosal)	1.00392
H3 CD4 IL2	Group 2 (Mucosal)	1.00019
H3 CD4 IL2	Group 3 (Systemic A)	0.998723
H3 CD4 IL2	Group 3 (Systemic A)	1.00928
H3 CD4 IL2	Group 3 (Systemic A)	1.01058
H3 CD4 IL2	Group 3 (Systemic A)	1.00014
H3 CD4 IL2	Group 3 (Systemic A)	1.03153
H3 CD4 IL2	Group 3 (Systemic A)	1.014
H3 CD4 IL2	Group 3 (Systemic A)	0.993351
H3 CD4 IL2	Group 3 (Systemic A)	1.0116
H3 CD4 IL2	Group 3 (Systemic A)	1.0091
H3 CD4 IL2	Group 3 (Systemic A)	1.01298
H3 CD4 IL2	Group 3 (Systemic A)	0.997965
H3 CD4 IL2	Group 3 (Systemic A)	0.99476
H3 CD4 IL2	Group 3 (Systemic A)	0.997092
H3 CD4 IL2	Group 3 (Systemic A)	1.01283
H3 CD4 IL2	Group 3 (Systemic A)	1.0005
H3 CD4 IL2	Group 3 (Systemic A)	1.02384
H3 CD4 IL2	Group 3 (Systemic A)	1.0397
H3 CD4 IL2	Group 3 (Systemic A)	0.991919
H3 CD4 IL2	Group 3 (Systemic A)	1.02224
H3 CD4 IL2	Group 3 (Systemic A)	1.00975
H3 CD4 IL2	Group 3 (Systemic A)	1.00208
H3 CD4 IL2	Group 3 (Systemic A)	1.0214
H3 CD4 IL2	Group 3 (Systemic A)	1
H3 CD4 IL2	Group 3 (Systemic A)	1.04608
H3 CD4 IL2	Group 3 (Systemic A)	1.01911
H3 CD4 IL2	Group 3 (Systemic A)	1.03142
H3 CD4 IL2	Group 3 (Systemic A)	1.02407
H3 CD4 IL2	Group 3 (Systemic A)	1.02253
H3 CD4 IL2	Group 3 (Systemic A)	1.00681
H3 CD4 IL2	Group 3 (Systemic A)	1.01391
H3 CD4 IL2	Group 3 (Systemic A)	1.00361
H3 CD4 IL2	Group 3 (Systemic A)	1.02745
H3 CD4 IL2	Group 3 (Systemic A)	1.01543
H3 CD4 IL2	Group 3 (Systemic A)	1.03231
H3 CD4 IL2	Group 3 (Systemic A)	1.00497
H3 CD4 IL2	Group 3 (Systemic A)	1.02092
H3 CD4 IL2	Group 3 (Systemic A)	1.01737
H3 CD4 IL2	Group 3 (Systemic A)	1.01623
H3 CD4 IL2	Group 3 (Systemic A)	1.00186
H3 CD4 IL2	Group 3 (Systemic A)	1.01372
H3 CD4 IL2	Group 3 (Systemic A)	1.02736
H3 CD4 IL2	Group 3 (Systemic A)	0.998876
H3 CD4 IL2	Group 3 (Systemic A)	1.01354
H3 CD4 IL2	Group 3 (Systemic A)	0.976834
H3 CD4 IL2	Group 3 (Systemic A)	1.01187
H3 CD4 IL2	Group 3 (Systemic A)	1.08086
H3 CD4 IL2	Group 3 (Systemic A)	1
H3 CD4 IL2	Group 3 (Systemic A)	0.992441
H3 CD4 IL2	Group 3 (Systemic A)	1.00564
H3 CD4 IL2	Group 3 (Systemic A)	1.00795
H3 CD4 IL2	Group 3 (Systemic A)	1.00819
H3 CD4 IL2	Group 3 (Systemic A)	1.01554
H3 CD4 IL2	Group 3 (Systemic A)	1.07187
H3 CD4 IL2	Group 3 (Systemic A)	1.0049
H3 CD4 IL2	Group 3 (Systemic A)	1.00268
H3 CD4 IL2	Group 3 (Systemic A)	1.00381
H3 CD4 IL2	Group 3 (Systemic A)	1.00155
H3 CD4 IL2	Group 3 (Systemic A)	1.01303
H3 CD4 IL2	Group 3 (Systemic A)	1.01181
H3 CD4 IL2	Group 3 (Systemic A)	0.995345
H3 CD4 IL2	Group 3 (Systemic A)	1.01379
H3 CD4 IL2	Group 3 (Systemic A)	0.997267
H3 CD4 IL2	Group 3 (Systemic A)	0.995292
H3 CD4 IL2	Group 3 (Systemic A)	1.00613
H3 CD4 IL2	Group 3 (Systemic A)	1.00699
H3 CD4 IL2	Group 3 (Systemic A)	1.02438
MNP CD4 IFNg	Group 1 (CD8 T-cell)	1.00137
MNP CD4 IFNg	Group 1 (CD8 T-cell)	1.00238
MNP CD4 IFNg	Group 1 (CD8 T-cell)	1.00097
MNP CD4 IFNg	Group 1 (CD8 T-cell)	0.996543
MNP CD4 IFNg	Group 1 (CD8 T-cell)	0.99732
MNP CD4 IFNg	Group 1 (CD8 T-cell)	1.00169
MNP CD4 IFNg	Group 1 (CD8 T-cell)	0.99085
MNP CD4 IFNg	Group 1 (CD8 T-cell)	0.992583
MNP CD4 IFNg	Group 1 (CD8 T-cell)	1.03017
MNP CD4 IFNg	Group 1 (CD8 T-cell)	0.988889
MNP CD4 IFNg	Group 1 (CD8 T-cell)	0.957215
MNP CD4 IFNg	Group 1 (CD8 T-cell)	0.98072
MNP CD4 IFNg	Group 1 (CD8 T-cell)	0.999278
MNP CD4 IFNg	Group 1 (CD8 T-cell)	1.00605
MNP CD4 IFNg	Group 1 (CD8 T-cell)	1.01647
MNP CD4 IFNg	Group 1 (CD8 T-cell)	1.007
MNP CD4 IFNg	Group 1 (CD8 T-cell)	1.01693
MNP CD4 IFNg	Group 1 (CD8 T-cell)	0.999708
MNP CD4 IFNg	Group 1 (CD8 T-cell)	0.992278
MNP CD4 IFNg	Group 1 (CD8 T-cell)	1.00582
MNP CD4 IFNg	Group 1 (CD8 T-cell)	0.998522
MNP CD4 IFNg	Group 1 (CD8 T-cell)	1.00327
MNP CD4 IFNg	Group 1 (CD8 T-cell)	0.986207
MNP CD4 IFNg	Group 1 (CD8 T-cell)	0.997394
MNP CD4 IFNg	Group 1 (CD8 T-cell)	1.00789
MNP CD4 IFNg	Group 1 (CD8 T-cell)	1.03689
MNP CD4 IFNg	Group 1 (CD8 T-cell)	1.00393
MNP CD4 IFNg	Group 1 (CD8 T-cell)	1.00729
MNP CD4 IFNg	Group 1 (CD8 T-cell)	1.02797
MNP CD4 IFNg	Group 1 (CD8 T-cell)	0.992704
MNP CD4 IFNg	Group 1 (CD8 T-cell)	1.0033
MNP CD4 IFNg	Group 1 (CD8 T-cell)	1.00402
MNP CD4 IFNg	Group 1 (CD8 T-cell)	1
MNP CD4 IFNg	Group 1 (CD8 T-cell)	1.00057
MNP CD4 IFNg	Group 1 (CD8 T-cell)	1.00519
MNP CD4 IFNg	Group 1 (CD8 T-cell)	1
MNP CD4 IFNg	Group 1 (CD8 T-cell)	1.01303
MNP CD4 IFNg	Group 1 (CD8 T-cell)	1.00536
MNP CD4 IFNg	Group 1 (CD8 T-cell)	0.994505
MNP CD4 IFNg	Group 1 (CD8 T-cell)	1.0037
MNP CD4 IFNg	Group 1 (CD8 T-cell)	1.00133
MNP CD4 IFNg	Group 1 (CD8 T-cell)	1.03083
MNP CD4 IFNg	Group 1 (CD8 T-cell)	1.02779
MNP CD4 IFNg	Group 1 (CD8 T-cell)	1.03472
MNP CD4 IFNg	Group 1 (CD8 T-cell)	1.02367
MNP CD4 IFNg	Group 1 (CD8 T-cell)	0.997269
MNP CD4 IFNg	Group 1 (CD8 T-cell)	0.999011
MNP CD4 IFNg	Group 1 (CD8 T-cell)	0.999459
MNP CD4 IFNg	Group 1 (CD8 T-cell)	0.999758
MNP CD4 IFNg	Group 1 (CD8 T-cell)	0.998995
MNP CD4 IFNg	Group 1 (CD8 T-cell)	1.01055
MNP CD4 IFNg	Group 1 (CD8 T-cell)	0.988384
MNP CD4 IFNg	Group 1 (CD8 T-cell)	0.988926
MNP CD4 IFNg	Group 1 (CD8 T-cell)	1.0354
MNP CD4 IFNg	Group 1 (CD8 T-cell)	1.01057
MNP CD4 IFNg	Group 1 (CD8 T-cell)	1.00938
MNP CD4 IFNg	Group 1 (CD8 T-cell)	1.00996
MNP CD4 IFNg	Group 1 (CD8 T-cell)	1.0021
MNP CD4 IFNg	Group 1 (CD8 T-cell)	1.01975
MNP CD4 IFNg	Group 1 (CD8 T-cell)	1.01986
MNP CD4 IFNg	Group 1 (CD8 T-cell)	1.00505
MNP CD4 IFNg	Group 1 (CD8 T-cell)	1.01987
MNP CD4 IFNg	Group 1 (CD8 T-cell)	0.992519
MNP CD4 IFNg	Group 1 (CD8 T-cell)	1.01476
MNP CD4 IFNg	Group 1 (CD8 T-cell)	1.01196
MNP CD4 IFNg	Group 1 (CD8 T-cell)	0.994454
MNP CD4 IFNg	Group 1 (CD8 T-cell)	1.0827
MNP CD4 IFNg	Group 1 (CD8 T-cell)	0.994524
MNP CD4 IFNg	Group 1 (CD8 T-cell)	1.00699
MNP CD4 IFNg	Group 1 (CD8 T-cell)	0.995851
MNP CD4 IFNg	Group 1 (CD8 T-cell)	0.995894
MNP CD4 IFNg	Group 1 (CD8 T-cell)	1.02154
MNP CD4 IFNg	Group 1 (CD8 T-cell)	0.993223
MNP CD4 IFNg	Group 1 (CD8 T-cell)	1.00759
MNP CD4 IFNg	Group 2 (Mucosal)	0.995548
MNP CD4 IFNg	Group 2 (Mucosal)	1.00363
MNP CD4 IFNg	Group 2 (Mucosal)	1.00467
MNP CD4 IFNg	Group 2 (Mucosal)	0.998701
MNP CD4 IFNg	Group 2 (Mucosal)	0.999061
MNP CD4 IFNg	Group 2 (Mucosal)	1.00149
MNP CD4 IFNg	Group 2 (Mucosal)	0.998116
MNP CD4 IFNg	Group 2 (Mucosal)	1.02519
MNP CD4 IFNg	Group 2 (Mucosal)	1.01308
MNP CD4 IFNg	Group 2 (Mucosal)	0.987764
MNP CD4 IFNg	Group 2 (Mucosal)	1.01199
MNP CD4 IFNg	Group 2 (Mucosal)	1.01546
MNP CD4 IFNg	Group 2 (Mucosal)	0.942075
MNP CD4 IFNg	Group 2 (Mucosal)	1.00064
MNP CD4 IFNg	Group 2 (Mucosal)	1.00228
MNP CD4 IFNg	Group 2 (Mucosal)	1.17682
MNP CD4 IFNg	Group 2 (Mucosal)	1.00891
MNP CD4 IFNg	Group 2 (Mucosal)	1.01
MNP CD4 IFNg	Group 2 (Mucosal)	1.00119
MNP CD4 IFNg	Group 2 (Mucosal)	0.995949
MNP CD4 IFNg	Group 2 (Mucosal)	1.00154
MNP CD4 IFNg	Group 2 (Mucosal)	1.0045
MNP CD4 IFNg	Group 2 (Mucosal)	1.00287
MNP CD4 IFNg	Group 2 (Mucosal)	1.00175
MNP CD4 IFNg	Group 2 (Mucosal)	0.996065
MNP CD4 IFNg	Group 2 (Mucosal)	1
MNP CD4 IFNg	Group 2 (Mucosal)	1
MNP CD4 IFNg	Group 2 (Mucosal)	1.0138
MNP CD4 IFNg	Group 2 (Mucosal)	1.00709
MNP CD4 IFNg	Group 2 (Mucosal)	0.99505
MNP CD4 IFNg	Group 2 (Mucosal)	1.56337
MNP CD4 IFNg	Group 2 (Mucosal)	1.01104
MNP CD4 IFNg	Group 2 (Mucosal)	0.996276
MNP CD4 IFNg	Group 2 (Mucosal)	0.978858
MNP CD4 IFNg	Group 2 (Mucosal)	0.992459
MNP CD4 IFNg	Group 2 (Mucosal)	1.00118
MNP CD4 IFNg	Group 2 (Mucosal)	0.993941
MNP CD4 IFNg	Group 2 (Mucosal)	1.01699
MNP CD4 IFNg	Group 2 (Mucosal)	1.01967
MNP CD4 IFNg	Group 2 (Mucosal)	0.994146
MNP CD4 IFNg	Group 2 (Mucosal)	0.994505
MNP CD4 IFNg	Group 2 (Mucosal)	0.994121
MNP CD4 IFNg	Group 2 (Mucosal)	1.00416
MNP CD4 IFNg	Group 2 (Mucosal)	1.01662
MNP CD4 IFNg	Group 2 (Mucosal)	1.00503
MNP CD4 IFNg	Group 2 (Mucosal)	1.01107
MNP CD4 IFNg	Group 2 (Mucosal)	1.02788
MNP CD4 IFNg	Group 2 (Mucosal)	1
MNP CD4 IFNg	Group 2 (Mucosal)	1.01719
MNP CD4 IFNg	Group 2 (Mucosal)	1
MNP CD4 IFNg	Group 2 (Mucosal)	0.980911
MNP CD4 IFNg	Group 2 (Mucosal)	0.994773
MNP CD4 IFNg	Group 2 (Mucosal)	1.00494
MNP CD4 IFNg	Group 2 (Mucosal)	1.01973
MNP CD4 IFNg	Group 2 (Mucosal)	1.00591
MNP CD4 IFNg	Group 2 (Mucosal)	1.00307
MNP CD4 IFNg	Group 2 (Mucosal)	0.986178
MNP CD4 IFNg	Group 2 (Mucosal)	1.00503
MNP CD4 IFNg	Group 2 (Mucosal)	1.0016
MNP CD4 IFNg	Group 2 (Mucosal)	0.989845
MNP CD4 IFNg	Group 2 (Mucosal)	1.00069
MNP CD4 IFNg	Group 2 (Mucosal)	1.00771
MNP CD4 IFNg	Group 2 (Mucosal)	1.00102
MNP CD4 IFNg	Group 2 (Mucosal)	1.01403
MNP CD4 IFNg	Group 2 (Mucosal)	1.00234
MNP CD4 IFNg	Group 2 (Mucosal)	0.988297
MNP CD4 IFNg	Group 2 (Mucosal)	1.0006
MNP CD4 IFNg	Group 2 (Mucosal)	0.996707
MNP CD4 IFNg	Group 2 (Mucosal)	0.998012
MNP CD4 IFNg	Group 2 (Mucosal)	1.04577
MNP CD4 IFNg	Group 2 (Mucosal)	1.05871
MNP CD4 IFNg	Group 2 (Mucosal)	1.00005
MNP CD4 IFNg	Group 2 (Mucosal)	1.00256
MNP CD4 IFNg	Group 2 (Mucosal)	1.20274
MNP CD4 IFNg	Group 2 (Mucosal)	1.02055
MNP CD4 IFNg	Group 2 (Mucosal)	1.01266
MNP CD4 IFNg	Group 2 (Mucosal)	1.00203
MNP CD4 IFNg	Group 2 (Mucosal)	1.00656
MNP CD4 IFNg	Group 2 (Mucosal)	0.996252
MNP CD4 IFNg	Group 3 (Systemic A)	0.999848
MNP CD4 IFNg	Group 3 (Systemic A)	1.01192
MNP CD4 IFNg	Group 3 (Systemic A)	1.02095
MNP CD4 IFNg	Group 3 (Systemic A)	1.00031
MNP CD4 IFNg	Group 3 (Systemic A)	1.00823
MNP CD4 IFNg	Group 3 (Systemic A)	1.01631
MNP CD4 IFNg	Group 3 (Systemic A)	0.995506
MNP CD4 IFNg	Group 3 (Systemic A)	1.00594
MNP CD4 IFNg	Group 3 (Systemic A)	1.041
MNP CD4 IFNg	Group 3 (Systemic A)	0.988282
MNP CD4 IFNg	Group 3 (Systemic A)	1
MNP CD4 IFNg	Group 3 (Systemic A)	1.03001
MNP CD4 IFNg	Group 3 (Systemic A)	1.00372
MNP CD4 IFNg	Group 3 (Systemic A)	1.00654
MNP CD4 IFNg	Group 3 (Systemic A)	1.00842
MNP CD4 IFNg	Group 3 (Systemic A)	1.06956
MNP CD4 IFNg	Group 3 (Systemic A)	1.08492
MNP CD4 IFNg	Group 3 (Systemic A)	0.993573
MNP CD4 IFNg	Group 3 (Systemic A)	1.02039
MNP CD4 IFNg	Group 3 (Systemic A)	1.00969
MNP CD4 IFNg	Group 3 (Systemic A)	1.00576
MNP CD4 IFNg	Group 3 (Systemic A)	1.00031
MNP CD4 IFNg	Group 3 (Systemic A)	1.00799
MNP CD4 IFNg	Group 3 (Systemic A)	1.01144
MNP CD4 IFNg	Group 3 (Systemic A)	1.04423
MNP CD4 IFNg	Group 3 (Systemic A)	1.02618
MNP CD4 IFNg	Group 3 (Systemic A)	1.02525
MNP CD4 IFNg	Group 3 (Systemic A)	0.993337
MNP CD4 IFNg	Group 3 (Systemic A)	1.00853
MNP CD4 IFNg	Group 3 (Systemic A)	1.01294
MNP CD4 IFNg	Group 3 (Systemic A)	1.03578
MNP CD4 IFNg	Group 3 (Systemic A)	1.06708
MNP CD4 IFNg	Group 3 (Systemic A)	1.00668
MNP CD4 IFNg	Group 3 (Systemic A)	1.00827
MNP CD4 IFNg	Group 3 (Systemic A)	1.00541
MNP CD4 IFNg	Group 3 (Systemic A)	1.00219
MNP CD4 IFNg	Group 3 (Systemic A)	1.00528
MNP CD4 IFNg	Group 3 (Systemic A)	1.0316
MNP CD4 IFNg	Group 3 (Systemic A)	1.00142
MNP CD4 IFNg	Group 3 (Systemic A)	1.0348
MNP CD4 IFNg	Group 3 (Systemic A)	1.01261
MNP CD4 IFNg	Group 3 (Systemic A)	1.03536
MNP CD4 IFNg	Group 3 (Systemic A)	1.05585
MNP CD4 IFNg	Group 3 (Systemic A)	0.99502
MNP CD4 IFNg	Group 3 (Systemic A)	1.00088
MNP CD4 IFNg	Group 3 (Systemic A)	1.09761
MNP CD4 IFNg	Group 3 (Systemic A)	1.00235
MNP CD4 IFNg	Group 3 (Systemic A)	0.99886
MNP CD4 IFNg	Group 3 (Systemic A)	0.99035
MNP CD4 IFNg	Group 3 (Systemic A)	1.00741
MNP CD4 IFNg	Group 3 (Systemic A)	1.00522
MNP CD4 IFNg	Group 3 (Systemic A)	1.0315
MNP CD4 IFNg	Group 3 (Systemic A)	1.02239
MNP CD4 IFNg	Group 3 (Systemic A)	1.00081
MNP CD4 IFNg	Group 3 (Systemic A)	1.00076
MNP CD4 IFNg	Group 3 (Systemic A)	1.01225
MNP CD4 IFNg	Group 3 (Systemic A)	1
MNP CD4 IFNg	Group 3 (Systemic A)	0.993037
MNP CD4 IFNg	Group 3 (Systemic A)	1.00314
MNP CD4 IFNg	Group 3 (Systemic A)	1.00293
MNP CD4 IFNg	Group 3 (Systemic A)	0.994087
MNP CD4 IFNg	Group 3 (Systemic A)	1.00249
MNP CD4 IFNg	Group 3 (Systemic A)	1
MNP CD4 IFNg	Group 3 (Systemic A)	1.0073
MNP CD4 IFNg	Group 3 (Systemic A)	1.01182
MNP CD4 IFNg	Group 3 (Systemic A)	1.01233
